# Supplementary material for: Identification of Endoplasmic Reticulum Stress-Related Subtypes, Infiltration Analysis of Tumor Microenvironment, and Construction of a Prognostic Model in Colorectal Cancer
Source: Cancers (Basel). 2022 Jul 8;14(14):3326. doi: 10.3390/cancers14143326 (PMC9322646; doi:10.3390/cancers14143326)
Supplement: Supplementary file 1 [file cancers-14-03326-s001.zip]

Archive with 2 entries (2 files):
- cancers-1771022-supplementary figures.pdf
- cancers-1771022-supplementary tables.xlsx
