# Supplementary material for: Identification of Endoplasmic Reticulum Stress-Related Subtypes, Infiltration Analysis of Tumor Microenvironment, and Construction of a Prognostic Model in Colorectal Cancer
Source: Cancers (Basel). 2022 Jul 8;14(14):3326. doi: 10.3390/cancers14143326 (PMC9322646; doi:10.3390/cancers14143326)
Supplement: Supplementary file 1 [file cancers-14-03326-s001.zip › cancers-1771022-supplementary tables.xlsx]

## Sheet: S1
Supplementary Table S1. Characteristics of CRC patients in GeneCluster A and GeneCluster B in GEO datasets
Characteristics	GeneCluster A(N=519)	GeneCluster B(N=365)	Total(N=884)	pvalue
Age				0.41
<65	169(32.56%)	125(34.25%)	294(33.26%)
>=65	283(54.53%)	184(50.41%)	467(52.83%)
Unclear	67(12.91%)	56(15.34%)	123(13.91%)
Gender				0.55
Female	200(38.54%)	144(39.45%)	344(38.91%)
Male	252(48.55%)	166(45.48%)	418(47.29%)
Unclear	67(12.91%)	55(15.07%)	122(13.80%)
Stage				0.00028
I	65(12.52%)	19(5.21%)	84(9.50%)
II	223(42.97%)	140(38.36%)	363(41.06%)
III	160(30.83%)	146(40%)	306(34.62%)
IV	69(13.29%)	60(16.43%)	129(14.59%)
Unclear	2(0.39%)	0(0%)	2(0.23%)
Grade				0.06
1	10(1.93%)	6(1.64%)	16(1.81%)
2	78(15.03%)	56(15.34%)	134(15.16%)
3	9(1.73%)	18(4.93%)	27(3.05%)
Unclear	422(81.31%)	285(78.08%)	707(79.98%)
Tumor_location				8.9e-05
distal	236(45.47%)	115(31.51%)	351(39.71%)
proximal	117(22.54%)	115(31.51%)	232(26.24%)
Unclear	166(31.98%)	135(36.98%)	301(34.05%)
KRAS_mutation				0.48
No	188(36.22%)	140(38.36%)	328(37.10%)
Yes	135(26.01%)	82(22.47%)	217(24.55%)
Unclear	196(37.76%)	143(39.17%)	339(38.35%)
BRAF_mutation				2.5e-05
No	289(55.68%)	172(47.13%)	461(52.15%)
Yes	15(2.89%)	36(9.86%)	51(5.77%)
Unclear	215(41.43%)	157(43.01%)	372(42.08%)
MSI_status				1.5e-08
dMMR	27(5.2%)	50(13.7%)	77(8.71%)
pMMR	308(59.34%)	151(41.37%)	459(51.92%)
Unclear	184(35.45%)	164(44.93%)	348(39.37%)
Adjuvant_chemotherapy				0.11
No	204(39.31%)	122(33.42%)	326(36.88%)
Yes	142(27.36%)	98(26.85%)	240(27.15%)
Unclear	173(33.33%)	145(39.73%)	318(35.97%)
dMMR: deficient mismatch repair; pMMR: proficient mismatch repair

## Sheet: S2
Supplementary Table S2. 232 genes with prognostic significances in the Univariate Cox analysis
id	HR	Lower	Upper	pvalue
TNFAIP6	1.13384	1.04137	1.23453	0.00380572
CTSL	1.23217	1.06028	1.43193	0.0064588
ITGAM	1.18089	1.04019	1.34063	0.0102081
TMEM45A	1.20756	1.09802	1.32803	0.000101417
C5AR1	1.22764	1.09958	1.37061	0.000263411
BCAT1	1.22171	1.0779	1.38472	0.00172522
GAS1	1.18909	1.08085	1.30816	0.000375547
FCGR2B	1.14153	1.02377	1.27282	0.0171739
RGS2	1.19304	1.08084	1.31689	0.000460694
CD163	1.16329	1.02761	1.31687	0.0168256
FRMD6	1.24615	1.12262	1.38327	3.6047e-05
GPNMB	1.125	1.0203	1.24044	0.0181197
TRIB2	1.25754	1.09775	1.44058	0.000949295
GFPT2	1.19957	1.05927	1.35846	0.00414124
MRC1	1.13647	1.03554	1.24725	0.00701968
PRRX1	1.1501	1.03345	1.27992	0.0103794
CCL2	1.12261	1.02291	1.23202	0.0147941
MAFB	1.15434	1.01851	1.30827	0.0246271
TREM1	1.13049	1.03654	1.23296	0.00559549
LOX	1.20019	1.07438	1.34074	0.00123945
FAM129A	1.15875	1.03258	1.30034	0.0122471
KIAA1462	1.2798	1.12764	1.45248	0.000133361
COLEC12	1.25679	1.14057	1.38486	3.90139e-06
SLC2A3	1.28808	1.1635	1.42601	1.07309e-06
MS4A4A	1.13898	1.01375	1.27969	0.0285453
RAB31	1.14876	1.0312	1.27971	0.0118077
JAZF1	1.27969	1.09193	1.49973	0.00231655
CLMP	1.19154	1.06007	1.33931	0.00330391
TUBB6	1.22193	1.07812	1.38492	0.00170483
S100A8	1.13401	1.02978	1.24879	0.0105735
SPHK1	1.24723	1.08806	1.42968	0.00151637
WISP1	1.18015	1.02849	1.35417	0.0182598
SRPX	1.16025	1.05816	1.27219	0.00156218
AQP9	1.10293	1.00982	1.20463	0.0294787
VIM	1.36265	1.16893	1.58848	7.6526e-05
LGALS1	1.29172	1.1255	1.48249	0.000270394
PTRF	1.34667	1.16626	1.55497	4.99385e-05
POSTN	1.25435	1.10688	1.42146	0.000383319
NR3C1	1.18099	1.02517	1.3605	0.0212078
VGLL3	1.2678	1.12025	1.4348	0.000170921
GPX8	1.2062	1.07227	1.35686	0.00179601
MS4A7	1.14949	1.01757	1.29851	0.0250877
CD109	1.36273	1.18853	1.56246	9.20202e-06
VSIG4	1.22775	1.09943	1.37104	0.000269545
OLR1	1.16022	1.05731	1.27314	0.00171238
PDGFRL	1.13721	1.04286	1.2401	0.00361751
EMP3	1.15455	1.0145	1.31394	0.0293968
SPOCK1	1.1693	1.07603	1.27065	0.000226103
TIMP2	1.23731	1.08424	1.41199	0.00157583
FAP	1.13675	1.04516	1.23636	0.00278436
LINC01094	1.19426	1.02739	1.38823	0.0207842
SNAI2	1.15255	1.03026	1.28936	0.0131061
PLK2	1.30783	1.1679	1.46453	3.35141e-06
WWTR1	1.35445	1.16694	1.57209	6.58979e-05
CNRIP1	1.21822	1.05471	1.40708	0.00726731
SPP1	1.19283	1.09941	1.29418	2.25805e-05
PRR15	0.810692	0.719321	0.913668	0.000582122
ANGPTL2	1.24477	1.08479	1.42835	0.00181186
PRKCDBP	1.28131	1.12743	1.45618	0.000146185
MEIS2	1.24113	1.12948	1.36381	7.07186e-06
CFL2	1.22993	1.09538	1.381	0.000463212
CDX2	0.790341	0.710157	0.879579	1.62696e-05
FYN	1.2413	1.07449	1.43402	0.00332831
ANXA1	1.25954	1.10261	1.43881	0.000676988
ADAM12	1.23958	1.07104	1.43464	0.00397194
FERMT2	1.27768	1.1388	1.4335	2.99683e-05
NXN	1.25414	1.11797	1.4069	0.000112605
CCDC80	1.15569	1.03207	1.29412	0.0121826
DFNA5	1.23168	1.07854	1.40657	0.00209794
PNMA1	1.38211	1.20579	1.58421	3.36009e-06
ELTD1	1.30569	1.13826	1.49774	0.000139254
SERPING1	1.12493	1.01055	1.25226	0.0314168
TSPAN6	0.848888	0.740212	0.973519	0.0190813
SFRP2	1.11334	1.05393	1.17609	0.000124357
IL6	1.10345	1.00403	1.21272	0.0410165
SERPINE1	1.26617	1.13808	1.40868	1.44645e-05
NEXN	1.13435	1.03047	1.24871	0.0101003
FBN1	1.23032	1.10444	1.37054	0.000167237
ITGA5	1.28983	1.1423	1.45643	4.01558e-05
RP3-428L16.2	1.20477	1.09652	1.32372	0.00010533
CYR61	1.29281	1.16461	1.43512	1.43648e-06
CAV1	1.22452	1.07963	1.38885	0.00161894
TNC	1.12404	1.00243	1.26039	0.0453337
CYP1B1	1.23876	1.12467	1.36443	1.40507e-05
GPC6	1.16524	1.02062	1.33035	0.0237027
DDR2	1.22375	1.07441	1.39385	0.00235907
PLXDC2	1.14479	1.00538	1.30353	0.041253
SULF1	1.13087	1.03361	1.23727	0.00735026
COL6A3	1.208	1.07213	1.36109	0.00190886
PXDN	1.34114	1.17894	1.52566	8.08705e-06
NR1I2	0.870596	0.765046	0.990709	0.035595
C3orf80	1.22429	1.08255	1.38458	0.00126589
PLAGL2	0.786139	0.679245	0.909855	0.00125162
COL5A2	1.21184	1.09237	1.34438	0.000285283
C10orf99	0.90561	0.859041	0.954704	0.000232422
PTGS2	1.07771	1.00079	1.16055	0.0476123
GJA1	1.26713	1.12056	1.43288	0.000160152
PKD2	1.24754	1.08973	1.4282	0.00134896
OLFML2B	1.21056	1.08174	1.35471	0.000872301
COL3A1	1.25409	1.10713	1.42057	0.00037061
C11orf96	1.24365	1.10691	1.39727	0.000243388
RAI14	1.22635	1.06576	1.41115	0.00438259
AIFM3	0.828792	0.720132	0.953848	0.00882028
LUM	1.13867	1.01268	1.28034	0.0299573
EGR2	1.27035	1.12605	1.43315	0.000100384
ZNF532	1.37862	1.20359	1.57909	3.56833e-06
FSCN1	1.25138	1.11885	1.3996	8.62661e-05
APOE	1.14509	1.02797	1.27556	0.0138533
CTGF	1.20609	1.07241	1.35643	0.00176991
SPARC	1.23567	1.09244	1.39767	0.000760937
ZFPM2	1.25938	1.12538	1.40934	5.87199e-05
RAMP1	1.17175	1.05192	1.30522	0.00398274
SDC2	1.18028	1.03188	1.35002	0.0156147
VAV3	0.887156	0.822206	0.957238	0.00202474
AEBP1	1.16749	1.05586	1.29092	0.002528
AKAP12	1.37856	1.22942	1.54579	3.89683e-08
TCEAL7	1.22068	1.07997	1.37972	0.00141698
LOXL1	1.16862	1.05	1.30065	0.00432622
UBE2E2	1.20148	1.06509	1.35533	0.00283017
CTHRC1	1.13616	1.04995	1.22946	0.00152229
NID2	1.15477	1.01605	1.31243	0.0275344
G0S2	1.1796	1.05809	1.31506	0.00290106
SYNC	1.13373	1.00694	1.27648	0.0380489
COL6A2	1.19345	1.04967	1.35694	0.00693405
COX7A1	1.218	1.06602	1.39165	0.00372975
SGCE	1.21603	1.0835	1.36476	0.000893136
COL10A1	1.10394	1.03834	1.17369	0.00155717
CDHR1	0.866867	0.791917	0.948912	0.00195806
SLC43A3	1.17505	1.02609	1.34565	0.0196863
ADAMTS1	1.1823	1.06296	1.31504	0.00203818
TWIST1	1.11403	1.00697	1.23247	0.0362016
ENO2	1.1822	1.06069	1.31763	0.00248799
SPARCL1	1.21514	1.09565	1.34766	0.000224495
GREM1	1.08191	1.00534	1.16433	0.0355494
VCAN	1.18646	1.07331	1.31154	0.000827375
PLAU	1.20472	1.06293	1.36543	0.00355446
MIR100HG	1.21321	1.11201	1.32361	1.36585e-05
ARMCX1	1.16912	1.04282	1.31073	0.00739065
AXIN2	0.878422	0.776436	0.993804	0.0395258
MEIS1	1.16623	1.03833	1.30989	0.00947183
HTRA1	1.26309	1.11892	1.42584	0.000158687
COL1A2	1.19962	1.07749	1.33559	0.000892753
GPR160	0.848738	0.765272	0.941307	0.00190163
GEM	1.24984	1.11672	1.39884	0.000103959
PLN	1.15596	1.07399	1.24419	0.000112425
BGN	1.17523	1.05347	1.31106	0.00381059
FNDC1	1.10339	1.02583	1.18681	0.00814962
GPX2	0.844969	0.741761	0.962538	0.0112635
NAP1L3	1.2132	1.07846	1.36477	0.00129341
PPP1R14D	0.84663	0.768211	0.933055	0.000787439
CYBRD1	1.20417	1.08707	1.33387	0.000371471
DDC	0.809916	0.731813	0.896355	4.60497e-05
FAM84A	0.781128	0.69404	0.879144	4.21035e-05
CRYAB	1.26712	1.13245	1.4178	3.63302e-05
COL5A1	1.20524	1.0822	1.34228	0.000679703
INHBA	1.21106	1.08228	1.35516	0.000842312
PPAPDC1A	1.19055	1.08302	1.30874	0.000304565
THBS2	1.14152	1.05739	1.23235	0.000702624
DUSP4	1.12903	1.03262	1.23444	0.00770056
EMILIN1	1.20596	1.06384	1.36706	0.00341957
CLDN3	0.850486	0.75258	0.961128	0.00944931
CHN2	0.821765	0.724701	0.931829	0.00220651
CDH11	1.20601	1.06881	1.36084	0.0023675
GUCY2C	0.839373	0.771083	0.91371	5.24865e-05
MARCO	1.2089	1.08753	1.34382	0.000440974
AOC3	1.21989	1.10508	1.34663	8.10643e-05
MGP	1.17737	1.07749	1.28651	0.000306044
ASPN	1.13413	1.05356	1.22087	0.000815506
MRGPRF	1.12794	1.01481	1.25367	0.0255732
C5orf46	1.18587	1.07133	1.31264	0.00100328
TAGLN	1.22379	1.09813	1.36382	0.000258776
RSPO3	1.1246	1.02515	1.23371	0.0129294
GGH	0.866034	0.77433	0.968599	0.0117807
HOXC6	1.14677	1.07726	1.22076	1.76314e-05
FN1	1.13666	1.01233	1.27626	0.0302077
SLIT2	1.22496	1.10211	1.36152	0.00016794
FLNA	1.27434	1.13502	1.43075	4.05901e-05
KIAA0226L	0.92981	0.868156	0.995844	0.0376222
SOWAHA	0.893439	0.809129	0.986533	0.0258761
PDGFC	1.18778	1.0628	1.32745	0.00241596
NOX1	0.837197	0.77442	0.905063	7.88604e-06
SPON1	1.17453	1.06155	1.29954	0.00182365
ATP10B	0.837708	0.747531	0.938762	0.00230794
AK021804	1.2982	1.18065	1.42745	7.07035e-08
SERPINB2	1.08254	1.00124	1.17044	0.0464761
F13A1	1.13313	1.03432	1.24139	0.00725879
MFAP5	1.08764	1.0055	1.1765	0.0360174
HSD11B2	0.835824	0.75948	0.919842	0.000242881
SATB2	0.86538	0.789806	0.948186	0.00192796
CXCL10	0.906137	0.837938	0.979887	0.0135528
HTR2B	1.16885	1.07602	1.26969	0.000219535
SELENBP1	0.860231	0.791813	0.934561	0.000370108
SCG2	1.24705	1.12947	1.37688	1.24589e-05
CXCL13	0.894677	0.840221	0.952663	0.000513721
GZMK	0.879943	0.777944	0.995316	0.0418864
SELE	1.13737	1.02809	1.25827	0.0125087
TMEM47	1.17475	1.0501	1.31419	0.0048892
HSD17B6	1.14154	1.03565	1.25825	0.00769235
CTTNBP2	0.880284	0.801158	0.967224	0.00796763
CXCL14	0.920174	0.847804	0.998722	0.0465282
THBS4	1.12695	1.02367	1.24065	0.014813
FGL2	0.886146	0.794873	0.987899	0.0292951
ISX	0.917526	0.851132	0.989099	0.0247057
ARSE	0.847414	0.770663	0.931808	0.000630683
COL11A1	1.12102	1.04033	1.20797	0.00272446
GPR143	0.876448	0.794448	0.966912	0.00850503
ISLR	1.15567	1.04302	1.28049	0.00569521
CNN1	1.12131	1.03867	1.21052	0.00337693
PLCB4	0.896797	0.838433	0.959223	0.00151134
GNLY	0.892763	0.799178	0.997307	0.0446765
GZMA	0.901613	0.817339	0.994576	0.0385843
CXCL9	0.886787	0.820926	0.957932	0.002277
GPX3	1.16982	1.06046	1.29046	0.00173425
LRRC31	0.884085	0.806697	0.968897	0.00838873
SPINK1	0.882486	0.82812	0.940422	0.0001165
FAM3D	0.920161	0.847634	0.998894	0.0469908
COMP	1.15688	1.07948	1.23983	3.71036e-05
MMP12	0.886403	0.816651	0.962114	0.00393195
FABP1	0.918706	0.859798	0.981651	0.0121522
IDO1	0.867161	0.782895	0.960498	0.00628171
CKB	0.891284	0.819439	0.969428	0.0072732
MUC12	0.922735	0.862746	0.986896	0.0190497
ANXA10	1.11585	1.03255	1.20587	0.00561821
PNLIPRP2	0.919981	0.846672	0.999637	0.0490067
CXCL11	0.922057	0.867703	0.979816	0.00885113
EPYC	1.08145	1.0101	1.15783	0.024539
SLC26A3	0.931724	0.881591	0.984709	0.0122097
LRRC19	0.909169	0.847572	0.975242	0.00780607
CKMT2	0.869993	0.80108	0.944834	0.000940629
TFF2	1.10265	1.02505	1.18612	0.00867921
KRT20	0.938665	0.881187	0.999893	0.0496124
LEFTY1	0.944887	0.900405	0.991567	0.0212128

## Sheet: S3
Supplementary Table S3. 268 ER stress-related genes
ABCA7
ACADVL
ADD1
AGR2
AIFM1
ALOX15
ALOX5
AMFR
ANKS4B
ANKZF1
APAF1
AQP11
ARFGAP1
ASNS
ATF3
ATF4
ATF6
ATF6B
ATG10
ATP2A1
ATP2A2
ATP2A3
ATP6V0D1
ATXN3
AUP1
BAG6
BAK1
BAX
BCAP31
BCL2
BCL2L1
BCL2L11
BFAR
BOK
BRSK2
CALR
CALR3
CANX
CASP4
CAV1
CCDC47
CCL2
CCND1
CDK5RAP3
CEBPB
CFTR
CHAC1
CLGN
CLU
COPS5
CREB3
CREB3L1
CREB3L2
CREB3L3
CREB3L4
CREBRF
CTDSP2
CTH
CUL7
CXCL8
CXXC1
DAB2IP
DCTN1
DDIT3
DDRGK1
DDX11
DDX3X
DERL1
DERL2
DERL3
DNAJB11
DNAJB12
DNAJB14
DNAJB2
DNAJB9
DNAJC10
DNAJC18
DNAJC3
EDEM1
EDEM2
EDEM3
EEF2
EIF2AK3
EIF2AK4
EIF2B5
EIF2S1
EIF4G1
EP300
ERLEC1
ERLIN1
ERLIN2
ERMP1
ERN1
ERN2
ERP27
ERP29
ERP44
EXTL1
EXTL2
EXTL3
FAF2
FBXO17
FBXO2
FBXO27
FBXO44
FBXO6
FCGR2B
FGF21
FICD
FKBP14
FLOT1
FOXRED2
GET4
GFPT1
GORASP2
GOSR2
GRINA
GSK3A
GSK3B
HDGF
HERPUD1
HERPUD2
HM13
HSP90B1
HSPA5
HYOU1
IGFBP1
ITPR1
JKAMP
JUN
KDELR3
KLHDC3
LMNA
LPCAT3
LRRK2
MAN1A1
MAN1B1
MANF
MAP3K5
MBTPS1
MBTPS2
NCK1
NCK2
NFE2L2
NPLOC4
NR1H2
NR1H3
NRBF2
NUPR1
OPA1
OS9
P4HB
PARK7
PARP16
PDIA2
PDIA3
PDIA4
PDIA6
PDX1
PIK3R1
PIK3R2
PMAIP1
PML
POMT2
PPP1R15A
PPP1R15B
PPP2CB
PPP2R5B
PREB
PSMC6
PTPN1
PTPN2
RASGRF1
RASGRF2
RCN3
RHBDD1
RHBDD2
RNF103
RNF121
RNF139
RNF175
RNF183
RNF185
RNF186
RNF5
RNFT1
SCAMP5
SDF2L1
SEC16A
SEC31A
SEC61B
SEL1L
SEL1L2
SERINC3
SERP1
SERP2
SESN2
SGTA
SGTB
SHC1
SIRT1
SRPRB
SRPX
SSR1
STT3B
STUB1
SVIP
TARDBP
TATDN2
TBL2
THBS1
THBS4
TLN1
TMBIM6
TMCO1
TMED2
TMEM117
TMEM129
TMEM259
TMEM33
TMEM67
TMTC3
TMTC4
TMUB1
TMUB2
TMX1
TNFRSF10B
TOR1A
TP53
TPP1
TRAF2
TRIB3
TRIM13
TRIM25
TSPYL2
TTC23L
TXNDC12
UBA5
UBAC2
UBE2G2
UBE2J1
UBE2J2
UBE2K
UBE4A
UBE4B
UBQLN1
UBQLN2
UBXN1
UBXN4
UBXN8
UFC1
UFL1
UFM1
UGGT1
UGGT2
UMOD
USP13
USP14
USP19
USP25
VAPB
VCP
WFS1
WIPI1
XBP1
YIF1A
YOD1
ZBTB17

## Sheet: S4
Supplementary Table S4. DEGs between ERcluster A and B
id	logFC	AveExpr	t	P.Value	adj.P.Val	B
NCF2	1.48079	6.61204	25.4009	2.15572e-107	3.28077e-103	234.287
TNFAIP6	1.75646	6.7753	25.3778	3.03017e-107	3.28077e-103	233.948
BCL2A1	1.81191	6.726	24.982	1.02116e-104	5.52804e-101	228.156
CTSL	0.986046	9.29617	24.66	1.14977e-102	4.97943e-99	223.455
ITGAM	1.16373	6.59559	24.5504	5.73075e-102	2.06823e-98	221.857
TMEM45A	1.53823	7.2531	24.3892	6.05832e-101	1.8741e-97	219.51
C5AR1	1.30304	6.9831	24.2945	2.41754e-100	6.54367e-97	218.133
BCAT1	1.13596	6.08098	23.8909	8.71896e-98	2.09778e-94	212.273
SRGN	1.05768	8.22824	23.864	1.29047e-97	2.79438e-94	211.883
MNDA	1.42129	6.5183	23.796	3.4703e-97	6.83143e-94	210.899
GAS1	1.44493	5.54054	23.3559	2.06552e-94	3.72723e-91	204.541
FCGR2B	1.32735	6.26408	23.2962	4.90833e-94	8.17577e-91	203.679
CD14	1.23896	8.76704	23.2412	1.08809e-93	1.58331e-90	202.887
RGS2	1.4628	9.20838	23.2406	1.09678e-93	1.58331e-90	202.879
FCER1G	1.36304	7.9022	23.0503	1.71891e-92	2.32633e-89	200.14
CD163	1.16685	6.38623	23.0233	2.53629e-92	3.17912e-89	199.753
FRMD6	1.36636	7.41434	23.0205	2.64266e-92	3.17912e-89	199.712
GPNMB	1.475	7.1584	22.931	9.61492e-92	1.0958e-88	198.427
TRIB2	1.01053	6.90519	22.9124	1.25698e-91	1.29613e-88	198.16
CCL8	1.58551	6.76814	22.8393	3.60765e-91	3.55091e-88	197.111
CD86	0.807436	5.77303	22.6867	3.24533e-90	3.05541e-87	194.925
GFPT2	1.12976	5.96748	22.6488	5.59093e-90	4.9506e-87	194.384
MRC1	1.53041	7.61464	22.4358	1.19048e-88	9.91488e-86	191.34
PRRX1	1.26939	6.01771	22.3862	2.42513e-88	1.94496e-85	190.632
LY96	1.3603	6.99479	22.3376	4.86572e-88	3.76294e-85	189.939
C3AR1	1.0058	7.93632	22.309	7.32931e-88	5.11964e-85	189.532
C1orf162	1.23938	6.55865	22.2576	1.53008e-87	1.03538e-84	188.799
CCL2	1.53268	8.19128	22.2072	3.14416e-87	2.06314e-84	188.082
LILRB2	0.934409	5.40332	22.1298	9.51397e-87	5.88616e-84	186.981
MAFB	1.12064	8.33612	22.0618	2.50999e-86	1.50976e-83	186.015
CXCR4	1.21876	8.71673	21.8415	5.80391e-85	3.30731e-82	182.89
FCGR1B	1.2576	6.03546	21.6817	5.6294e-84	3.12562e-81	180.629
TREM1	1.49617	6.38542	21.6541	8.32762e-84	4.3982e-81	180.239
LOX	1.1878	5.78751	21.559	3.20864e-83	1.57909e-80	178.897
TLR1	0.984591	4.78953	21.4638	1.23585e-82	5.94689e-80	177.555
LAPTM5	1.06861	9.54236	21.4446	1.62184e-82	7.63463e-80	177.284
FCGR3B	1.28854	6.8811	21.3775	4.19263e-82	1.93164e-79	176.339
TYROBP	1.19539	8.37933	21.3472	6.43014e-82	2.9008e-79	175.914
CLEC2B	0.946831	6.0378	21.3051	1.16521e-81	5.0463e-79	175.322
FAM129A	1.11435	6.69084	21.2982	1.28516e-81	5.45665e-79	175.225
THEMIS2	0.80448	6.50409	21.2725	1.84624e-81	7.68815e-79	174.864
SAMSN1	0.833358	5.42028	21.2366	3.06627e-81	1.22958e-78	174.359
CCL4	1.22002	7.92005	21.2009	5.06864e-81	1.99557e-78	173.859
SLAMF8	0.948895	6.4852	21.1713	7.69651e-81	2.92386e-78	173.444
KIAA1462	0.971536	4.75801	21.1438	1.13422e-80	4.23454e-78	173.058
COLEC12	1.30245	6.48101	21.1102	1.81942e-80	6.67757e-78	172.588
SLC2A3	1.24734	7.47462	21.0991	2.12742e-80	7.67787e-78	172.432
MS4A4A	1.15812	6.62647	21.0798	2.79498e-80	9.92172e-78	172.16
CCL18	1.83877	8.47754	21.0201	6.46607e-80	2.22248e-77	171.326
CSF2RB	1.17908	7.03051	20.9995	8.63687e-80	2.92223e-77	171.038
ALOX5AP	1.19394	8.59635	20.9538	1.64223e-79	5.47089e-77	170.398
RAB31	1.25454	9.0897	20.9457	1.83952e-79	6.03531e-77	170.285
JAZF1	0.812617	5.72386	20.9407	1.97568e-79	6.38526e-77	170.214
CLMP	1.12406	6.0472	20.853	6.76288e-79	2.06258e-76	168.99
TUBB6	1.07311	8.52019	20.8439	7.68338e-79	2.31078e-76	168.863
S100A8	1.38196	6.2242	20.8105	1.226e-78	3.63667e-76	168.398
CLEC5A	1.1779	4.76988	20.7283	3.87734e-78	1.13459e-75	167.252
PLEKHO1	0.901798	7.05256	20.6944	6.23588e-78	1.80042e-75	166.78
EVI2A	1.151	6.60769	20.6363	1.40461e-77	4.00202e-75	165.972
SPHK1	0.940335	6.63489	20.6261	1.62019e-77	4.55632e-75	165.829
WISP1	0.940559	5.54332	20.6091	2.05345e-77	5.70071e-75	165.594
SRPX	1.38649	6.99206	20.5922	2.60028e-77	6.99711e-75	165.359
CLEC4A	0.963583	5.82825	20.59	2.68119e-77	7.0803e-75	165.328
AQP9	1.38691	6.53535	20.5844	2.90083e-77	7.56802e-75	165.25
TLR2	0.902438	7.15954	20.5666	3.72008e-77	9.58985e-75	165.002
HCK	0.919058	7.24198	20.4998	9.4411e-77	2.34986e-74	164.076
PLEK	0.922382	7.03331	20.4865	1.13595e-76	2.79522e-74	163.892
HSD11B1	1.10991	6.0069	20.3653	6.14003e-76	1.47729e-73	162.213
VIM	0.833203	7.97398	20.3477	7.84874e-76	1.86765e-73	161.969
TLR8	0.837301	4.84734	20.2678	2.38094e-75	5.3705e-73	160.864
LGALS1	0.991211	11.4865	20.2585	2.70856e-75	6.04652e-73	160.736
TNFSF13B	1.17541	7.24719	20.2523	2.9518e-75	6.52227e-73	160.651
ITGB2	0.889793	6.8694	20.1858	7.43364e-75	1.60968e-72	159.732
PTRF	0.866631	7.63615	20.1805	7.9967e-75	1.71446e-72	159.659
POSTN	1.08518	6.99204	20.1662	9.74594e-75	2.06901e-72	159.462
NR3C1	0.899796	6.85013	20.133	1.54555e-74	3.24926e-72	159.003
CCR1	0.801938	6.74749	20.123	1.77324e-74	3.6921e-72	158.867
VGLL3	0.98898	4.78828	19.9547	1.81709e-73	3.61296e-71	156.551
GPX8	1.08815	6.85056	19.9547	1.81866e-73	3.61296e-71	156.55
MS4A7	1.0384	6.50297	19.9144	3.17131e-73	6.24287e-71	155.997
CD109	0.845352	5.63329	19.9122	3.26792e-73	6.37509e-71	155.967
VSIG4	1.15665	7.17655	19.7232	4.40913e-72	8.16028e-70	153.379
OLR1	1.30133	4.93107	19.7104	5.26296e-72	9.65797e-70	153.202
PDGFRL	1.31577	5.76702	19.6484	1.23299e-71	2.24362e-69	152.355
FPR3	1.0025	6.69325	19.6407	1.37086e-71	2.47371e-69	152.25
EMP3	0.991948	8.11096	19.6351	1.48002e-71	2.64862e-69	152.174
IHH	-0.898645	7.73511	-19.5499	4.75816e-71	8.44535e-69	151.012
SPOCK1	1.57883	7.15268	19.4487	1.901e-70	3.31969e-68	149.634
TIMP2	0.99252	9.26273	19.4182	2.88124e-70	4.95162e-68	149.22
FAP	1.52261	7.56743	19.3983	3.78472e-70	6.45309e-68	148.949
LINC01094	0.801377	4.41984	19.3859	4.48012e-70	7.5791e-68	148.781
IL10RA	0.849893	6.91639	19.3744	5.24087e-70	8.79736e-68	148.625
SNAI2	1.14535	7.36586	19.2774	1.96768e-69	3.25253e-67	147.309
PLK2	1.10188	7.55043	19.2625	2.40878e-69	3.95149e-67	147.108
WWTR1	0.825594	6.84483	19.2412	3.22075e-69	5.24377e-67	146.819
CNRIP1	0.866526	7.01298	19.1621	9.44024e-69	1.51421e-66	145.749
SPP1	1.56471	6.78125	19.1573	1.00773e-68	1.60451e-66	145.684
PRR15	-1.02684	9.437	-19.1017	2.14376e-68	3.33974e-66	144.933
ANGPTL2	0.857298	7.04711	19.0819	2.80594e-68	4.30747e-66	144.665
PRKCDBP	0.989038	7.39588	19.0814	2.8247e-68	4.30747e-66	144.659
GPR65	0.845444	5.74156	19.0642	3.56857e-68	5.40377e-66	144.426
HCLS1	0.971551	7.76122	18.9891	9.87353e-68	1.43491e-65	143.414
MEIS2	1.31089	6.86122	18.9858	1.03249e-67	1.4905e-65	143.369
CFL2	0.967873	6.20392	18.8869	3.93096e-67	5.56347e-65	142.039
CD69	1.20536	5.4327	18.8469	6.74274e-67	9.35944e-65	141.502
CDX2	-1.03677	7.76316	-18.7433	2.72448e-66	3.7577e-64	140.113
FYN	0.87175	6.85561	18.7196	3.75094e-66	5.14069e-64	139.795
ANXA1	0.922225	6.96961	18.7053	4.54674e-66	6.19214e-64	139.604
ADAM12	0.826937	5.76457	18.6885	5.69327e-66	7.65727e-64	139.38
FERMT2	1.02855	6.9606	18.6438	1.0385e-65	1.36289e-63	138.782
CFH	1.13851	6.49891	18.643	1.05015e-65	1.36988e-63	138.771
NXN	1.06181	8.34223	18.6318	1.21967e-65	1.58148e-63	138.622
SLFN11	0.926986	6.02942	18.6199	1.43099e-65	1.84444e-63	138.463
CCDC80	1.06229	6.20679	18.5548	3.42759e-65	4.36594e-63	137.595
DFNA5	0.882989	6.73128	18.3234	7.56423e-64	8.90194e-62	134.517
PNMA1	0.889083	7.94487	18.3052	9.64238e-64	1.11656e-61	134.275
ELTD1	0.861126	6.87044	18.3036	9.84068e-64	1.13346e-61	134.255
SERPING1	1.14842	8.40901	18.2948	1.10691e-63	1.2682e-61	134.138
TSPAN6	-0.89619	10.6717	-18.286	1.24394e-63	1.41027e-61	134.022
SFRP2	2.25469	7.86795	18.2444	2.16405e-63	2.41548e-61	133.471
IL6	1.27492	6.86223	18.2345	2.46924e-63	2.742e-61	133.34
SERPINE1	1.04874	6.61821	18.1943	4.21695e-63	4.63522e-61	132.808
PIK3AP1	0.850012	6.70906	18.1766	5.33145e-63	5.80137e-61	132.575
NEXN	1.22307	6.35868	18.1732	5.57974e-63	6.04118e-61	132.529
EVI2B	1.05162	7.2886	18.0773	1.99086e-62	2.08261e-60	131.264
FBN1	1.11804	7.2697	18.0618	2.44477e-62	2.53297e-60	131.06
ITGA5	0.928439	7.91012	18.0049	5.19203e-62	5.25239e-60	130.311
RP3-428L16.2	1.25536	5.89973	17.995	5.91529e-62	5.90275e-60	130.181
SLC15A3	0.800457	7.16009	17.9659	8.69951e-62	8.64125e-60	129.797
CYR61	1.16449	9.13596	17.9572	9.75057e-62	9.64104e-60	129.684
CAV1	0.918435	8.82745	17.9269	1.45591e-61	1.42653e-59	129.285
HCAR3	1.73439	6.15975	17.9238	1.51623e-61	1.47894e-59	129.245
COL15A1	1.19569	9.41446	17.9133	1.74217e-61	1.6917e-59	129.107
TNC	1.02639	5.75118	17.8959	2.19141e-61	2.11842e-59	128.879
CYP1B1	1.12682	5.12259	17.8671	3.20355e-61	3.06945e-59	128.501
RNF43	-1.15931	9.62935	-17.8412	4.50333e-61	4.29582e-59	128.162
GPC6	0.889458	6.67263	17.8021	7.53286e-61	7.09203e-59	127.651
DDR2	0.878162	7.02571	17.8001	7.73503e-61	7.25084e-59	127.624
PLXDC2	0.914368	6.08251	17.7867	9.23357e-61	8.61826e-59	127.448
SULF1	1.38194	9.40225	17.7418	1.6654e-60	1.54113e-58	126.862
COL6A3	1.04638	11.2499	17.6044	1.00829e-59	9.02213e-58	125.071
PXDN	0.901146	8.27413	17.591	1.20197e-59	1.07109e-57	124.896
NR1I2	-0.881115	7.62617	-17.5666	1.65473e-59	1.46251e-57	124.578
C3orf80	0.890429	4.42341	17.4677	6.01932e-59	5.2137e-57	123.294
PLAGL2	-0.809877	7.46617	-17.4483	7.74304e-59	6.68e-57	123.043
GUCY1B3	0.81754	6.81418	17.3589	2.4802e-58	2.10613e-56	121.886
COL5A2	1.15146	9.53489	17.2895	6.10629e-58	5.16506e-56	120.99
LINC01279	1.43207	6.31047	17.2888	6.16607e-58	5.19534e-56	120.98
C10orf99	-2.10174	9.23914	-17.2721	7.65861e-58	6.42789e-56	120.765
PTGS2	1.577	6.13838	17.2461	1.07174e-57	8.92591e-56	120.43
GJA1	0.957323	9.26396	17.152	3.62569e-57	2.94047e-55	119.219
PKD2	0.868713	7.09207	17.1125	6.03964e-57	4.84379e-55	118.711
IFI16	0.969639	8.50838	17.0762	9.63662e-57	7.70005e-55	118.247
OLFML2B	1.00527	7.46564	17.0396	1.5454e-56	1.21687e-54	117.777
COL3A1	0.983203	10.8516	17.0372	1.59365e-56	1.25032e-54	117.746
C11orf96	1.02886	9.56203	17.0241	1.88664e-56	1.47485e-54	117.579
CXCL8	1.68467	9.34393	16.961	4.24829e-56	3.25062e-54	116.771
GBP5	0.987344	5.8492	16.9544	4.62408e-56	3.5257e-54	116.687
VCAM1	0.967827	7.78093	16.9537	4.66413e-56	3.54376e-54	116.679
RAI14	0.843406	7.99356	16.9496	4.91837e-56	3.72386e-54	116.626
AIFM3	-0.833385	7.13253	-16.941	5.494e-56	4.1308e-54	116.516
LUM	1.00012	9.09397	16.914	7.77021e-56	5.74253e-54	116.171
EGR2	0.965784	6.72227	16.9031	8.92984e-56	6.55481e-54	116.033
ZNF532	0.834917	6.96749	16.8786	1.22359e-55	8.8614e-54	115.72
C1QB	1.10518	8.27072	16.8562	1.62951e-55	1.16839e-53	115.435
PLA2G7	0.931086	7.0665	16.8488	1.79293e-55	1.28133e-53	115.34
FSCN1	0.986644	6.39761	16.8144	2.7828e-55	1.96282e-53	114.903
APOE	1.03759	8.21868	16.8108	2.91428e-55	2.04889e-53	114.857
CTGF	1.0103	9.78817	16.7978	3.44408e-55	2.40575e-53	114.691
SELL	0.974474	6.34558	16.7667	5.1247e-55	3.55674e-53	114.296
GIMAP6	0.850779	6.31295	16.7196	9.34801e-55	6.40575e-53	113.698
CLIC2	0.876938	5.73103	16.6756	1.63746e-54	1.11152e-52	113.141
SPARC	0.956543	10.6154	16.6281	2.99976e-54	2.00484e-52	112.539
GLT8D2	0.944388	7.07069	16.614	3.58476e-54	2.37383e-52	112.362
A1CF	-1.09427	7.33088	-16.5951	4.56299e-54	3.00325e-52	112.122
ZFPM2	0.958947	4.91751	16.5664	6.56462e-54	4.30759e-52	111.76
RAMP1	0.997082	7.24616	16.5621	6.93803e-54	4.53885e-52	111.705
SDC2	0.821216	7.55458	16.5553	7.56131e-54	4.91689e-52	111.62
VAV3	-1.43554	8.01718	-16.5168	1.23195e-53	7.98702e-52	111.134
GPR183	0.849473	6.92431	16.4915	1.69853e-53	1.08817e-51	110.815
AEBP1	1.14053	8.78238	16.478	2.01409e-53	1.28652e-51	110.646
AKAP12	0.87838	5.63395	16.4211	4.13913e-53	2.61308e-51	109.929
TCEAL7	0.863543	4.86242	16.4003	5.38183e-53	3.38774e-51	109.668
LOXL1	1.07268	7.42618	16.3953	5.73247e-53	3.59799e-51	109.606
QPRT	-1.36374	8.06353	-16.3382	1.17847e-52	7.14806e-51	108.889
UBE2E2	0.908958	7.11458	16.3291	1.32192e-52	7.97349e-51	108.775
CTHRC1	1.50654	9.92394	16.3047	1.79685e-52	1.07187e-50	108.47
NID2	0.876544	8.01406	16.2709	2.75102e-52	1.63207e-50	108.047
G0S2	1.03108	8.16961	16.2622	3.06575e-52	1.81382e-50	107.939
SYNC	0.923137	5.42573	16.2091	5.97745e-52	3.46085e-50	107.275
COL6A2	0.843994	8.18718	16.2038	6.38759e-52	3.68845e-50	107.209
COX7A1	0.809233	7.26886	16.1997	6.72935e-52	3.87546e-50	107.157
SGCE	0.919788	6.35249	16.1476	1.29269e-51	7.36627e-50	106.508
COL10A1	1.81062	7.13538	16.0758	3.17286e-51	1.75268e-49	105.616
CDHR1	-1.24985	6.30369	-16.0622	3.7596e-51	2.07151e-49	105.447
HLA-DRA	1.16125	10.9954	16.0541	4.16197e-51	2.2816e-49	105.346
C1R	0.891991	9.27835	16.0493	4.41804e-51	2.41586e-49	105.287
CYTIP	0.95224	6.68157	16.0378	5.09822e-51	2.77379e-49	105.144
MT2A	0.891371	10.9501	16.035	5.28015e-51	2.86558e-49	105.11
PCOLCE	1.00327	8.4519	16.0285	5.72523e-51	3.09163e-49	105.029
SGK1	0.877535	9.49816	15.9805	1.04216e-50	5.55835e-49	104.434
SLC43A3	0.809503	6.98216	15.9794	1.05601e-50	5.6184e-49	104.421
ADAMTS1	0.987587	6.4111	15.9717	1.16296e-50	6.17226e-49	104.325
VNN2	0.829116	5.14092	15.9174	2.28544e-50	1.20119e-48	103.653
TWIST1	1.07674	5.80944	15.8829	3.50817e-50	1.81736e-48	103.227
ENO2	1.05278	6.56897	15.879	3.68209e-50	1.89838e-48	103.179
SPARCL1	1.03905	9.6273	15.8696	4.13865e-50	2.1287e-48	103.063
GREM1	1.5919	9.04249	15.8662	4.31278e-50	2.21301e-48	103.022
VCAN	1.13363	8.97295	15.8583	4.75911e-50	2.43418e-48	102.924
SELM	0.881048	8.73952	15.8279	6.93819e-50	3.51027e-48	102.55
HLA-DPA1	1.10152	9.30401	15.8023	9.52746e-50	4.77564e-48	102.234
PLAU	0.911671	8.07394	15.7768	1.30638e-49	6.45854e-48	101.921
MIR100HG	1.16882	4.97157	15.7026	3.26634e-49	1.5966e-47	101.01
C1S	1.12942	9.1146	15.6469	6.49077e-49	3.14432e-47	100.327
ARMCX1	0.907441	6.89147	15.5512	2.10266e-48	1.0051e-46	99.1592
AXIN2	-0.89436	7.37698	-15.5116	3.41864e-48	1.61631e-46	98.6761
MEIS1	0.889297	6.06762	15.5019	3.85117e-48	1.81685e-46	98.5577
C1QA	0.948743	8.44839	15.4271	9.60416e-48	4.48208e-46	97.6496
HTRA1	0.887115	8.92121	15.4193	1.05706e-47	4.91191e-46	97.5543
COL1A2	1.05191	10.8152	15.3779	1.75182e-47	8.05389e-46	97.0523
CTSK	0.910928	9.79022	15.3742	1.83277e-47	8.39045e-46	97.0075
GPR160	-0.917309	10.4497	-15.3553	2.306e-47	1.04903e-45	96.7792
C1QC	0.964865	8.99519	15.35	2.46016e-47	1.11682e-45	96.7149
GEM	0.950568	8.80927	15.3232	3.4118e-47	1.52643e-45	96.39
PLN	1.34463	5.90872	15.3063	4.18848e-47	1.85855e-45	96.1862
BGN	0.974287	7.7089	15.2551	7.80304e-47	3.41348e-45	95.5679
KCTD12	0.977691	8.761	15.2536	7.94363e-47	3.46797e-45	95.5502
FNDC1	1.49014	6.75758	15.2443	8.89072e-47	3.87363e-45	95.4382
ASCL2	-1.15148	6.63707	-15.2176	1.22973e-46	5.32574e-45	95.1159
HLA-DMB	0.847307	8.85876	15.1714	2.15009e-46	9.16495e-45	94.5608
SERPINF1	0.979785	9.38386	15.0661	7.67162e-46	3.17025e-44	93.2969
GPX2	-0.810821	9.69462	-14.9936	1.83344e-45	7.4208e-44	92.4312
DACH1	-1.25353	7.24795	-14.985	2.0343e-45	8.17267e-44	92.328
NAP1L3	0.824448	4.53596	14.9803	2.15258e-45	8.63186e-44	92.2718
PPP1R14D	-1.02024	8.48337	-14.9443	3.31358e-45	1.31414e-43	91.8432
CYBRD1	1.03511	7.17316	14.9426	3.38149e-45	1.33863e-43	91.8231
HLA-DMA	0.972556	8.81562	14.9041	5.36889e-45	2.10995e-43	91.3638
DDC	-0.947495	8.21267	-14.8925	6.16555e-45	2.40124e-43	91.2263
FAM84A	-0.826228	7.20721	-14.8688	8.18802e-45	3.17673e-43	90.9445
CRYAB	0.844012	7.23422	14.8686	8.20075e-45	3.17673e-43	90.9429
COL5A1	0.978708	8.82964	14.8537	9.80611e-45	3.76492e-43	90.7653
INHBA	0.97656	7.09731	14.846	1.07481e-44	4.11202e-43	90.6742
PPAPDC1A	1.0725	6.2721	14.822	1.43078e-44	5.4293e-43	90.39
MPEG1	0.879911	7.51719	14.7169	5.00654e-44	1.83438e-42	89.1457
THBS2	1.42807	9.02235	14.7038	5.84496e-44	2.12717e-42	88.9919
DUSP4	1.15185	6.91138	14.699	6.18718e-44	2.24794e-42	88.9354
EMILIN1	0.827509	7.09072	14.6887	6.9981e-44	2.53831e-42	88.813
CLDN3	-0.810444	10.4745	-14.6457	1.16514e-43	4.205e-42	88.3066
CHN2	-0.862455	6.84423	-14.6102	1.77273e-43	6.28261e-42	87.8897
CDH11	0.827296	7.13941	14.5741	2.71584e-43	9.5469e-42	87.466
GUCY2C	-1.09177	9.11305	-14.5418	3.97824e-43	1.38052e-41	87.0868
MARCO	0.898732	5.76596	14.5193	5.18453e-43	1.78483e-41	86.8237
TRIM22	0.918556	8.78724	14.4694	9.33495e-43	3.17829e-41	86.2396
AOC3	0.969876	6.99832	14.4137	1.79589e-42	6.01053e-41	85.5897
MGP	1.07261	6.71496	14.4078	1.92488e-42	6.4323e-41	85.5208
ASPN	1.34987	7.31754	14.344	4.06431e-42	1.32344e-40	84.7785
S100A9	0.974883	8.13513	14.2379	1.40166e-41	4.45038e-40	83.5489
MRGPRF	0.916447	6.4958	14.2096	1.94817e-41	6.12274e-40	83.222
C5orf46	0.926118	5.25128	14.2054	2.04633e-41	6.4219e-40	83.1732
TAGLN	0.899114	9.42599	14.2031	2.10195e-41	6.58692e-40	83.1465
RSPO3	1.04729	6.03177	14.1272	5.07218e-41	1.55989e-39	82.2717
GGH	-0.884399	10.3354	-14.023	1.69202e-40	5.11718e-39	81.0754
CXCL12	0.888311	7.19072	14.0165	1.82459e-40	5.47983e-39	81.0004
MXRA5	1.00685	9.47009	14.0113	1.93635e-40	5.80745e-39	80.9414
IL1B	1.04387	8.15052	14.0108	1.94904e-40	5.83741e-39	80.9349
HOXC6	1.51335	6.37359	13.992	2.41882e-40	7.20455e-39	80.7205
FN1	0.901345	8.91703	13.9721	3.04276e-40	8.95217e-39	80.4926
RARRES3	1.03155	8.25411	13.8434	1.33231e-39	3.75648e-38	79.0263
SLIT2	0.860025	5.79498	13.8365	1.4414e-39	4.05879e-38	78.9482
FLNA	0.805471	8.84677	13.8161	1.82097e-39	5.09447e-38	78.7161
KIAA0226L	-1.39864	8.96547	-13.7709	3.05092e-39	8.43738e-38	78.2037
SOWAHA	-0.979534	7.30554	-13.7434	4.17054e-39	1.1446e-37	77.8933
GUCY1A3	0.850338	6.76116	13.7399	4.34502e-39	1.18947e-37	77.8527
PDGFC	0.881694	7.06401	13.7115	5.99669e-39	1.62479e-37	77.5328
BST2	1.08407	8.32597	13.6661	1.00433e-38	2.69157e-37	77.0208
NOX1	-1.20867	9.10562	-13.6589	1.09073e-38	2.9123e-37	76.9389
MT1X	0.854369	10.026	13.6258	1.58735e-38	4.21231e-37	76.5664
SPON1	0.899725	6.30474	13.5771	2.75183e-38	7.24036e-37	76.0202
ATP10B	-0.820634	8.90357	-13.4788	8.34305e-38	2.15328e-36	74.9191
AK021804	0.903384	5.34338	13.4651	9.72394e-38	2.50074e-36	74.7671
NKG7	0.892648	6.06548	13.4363	1.34511e-37	3.43075e-36	74.445
FBLN2	0.815567	6.62679	13.3911	2.23123e-37	5.58556e-36	73.9427
SERPINB2	1.11443	4.64741	13.3386	4.01547e-37	9.91459e-36	73.3595
F13A1	0.99562	7.03344	13.2538	1.03291e-36	2.49907e-35	72.4217
MFAP5	1.16736	5.7697	13.2408	1.19474e-36	2.88096e-35	72.2773
HSD11B2	-0.978692	8.25039	-13.2396	1.20965e-36	2.90871e-35	72.265
CCL5	0.932875	7.52666	13.2207	1.49302e-36	3.55664e-35	72.0561
CCL21	0.927854	6.80157	13.2139	1.61021e-36	3.82738e-35	71.9811
SATB2	-1.03312	7.37805	-13.2007	1.86313e-36	4.41403e-35	71.8363
MMP9	0.963543	8.69418	13.1716	2.57425e-36	6.06559e-35	71.5154
PPP1R14C	-1.06817	7.61497	-13.1272	4.2058e-36	9.72995e-35	71.0283
CXCL10	1.25419	8.32988	13.0583	8.99713e-36	2.05078e-34	70.2736
DPT	0.933146	6.02408	13.0444	1.04892e-35	2.38335e-34	70.1214
HTR2B	0.979339	4.25105	13.0318	1.20523e-35	2.73279e-34	69.9835
SELENBP1	-1.10481	9.83165	-12.9702	2.36874e-35	5.2879e-34	69.3131
SCG2	0.844311	5.46487	12.9291	3.71664e-35	8.19554e-34	68.8661
CXCL13	1.56946	6.30801	12.9211	4.05556e-35	8.9247e-34	68.7795
ACE2	-1.36768	7.46309	-12.9119	4.4871e-35	9.80461e-34	68.6792
GZMK	0.825043	6.01733	12.9022	4.98823e-35	1.08776e-33	68.5741
EPB41L3	0.951088	5.87266	12.8561	8.24781e-35	1.77887e-33	68.0752
IFIT3	0.805354	7.84808	12.8439	9.42715e-35	2.02114e-33	67.9426
RARRES1	1.13869	7.76263	12.7997	1.52447e-34	3.22057e-33	67.4657
PROK2	1.04008	3.94517	12.7968	1.57346e-34	3.32084e-33	67.4344
SELE	0.885255	5.08106	12.791	1.67564e-34	3.52275e-33	67.3719
IYD	-0.801346	5.70541	-12.7773	1.9455e-34	4.05857e-33	67.2238
TMEM47	0.816568	7.2074	12.7464	2.72001e-34	5.61479e-33	66.8913
HSD17B6	0.838281	5.46185	12.7406	2.89652e-34	5.95644e-33	66.8289
CTTNBP2	-0.993828	5.9257	-12.6271	9.86809e-34	1.97672e-32	65.6129
CXCL14	-1.06406	8.11936	-12.6067	1.22869e-33	2.44766e-32	65.3955
RSAD2	0.959773	6.28308	12.5823	1.59824e-33	3.16347e-32	65.1346
THBS4	0.844581	6.58877	12.5817	1.60734e-33	3.17857e-32	65.129
FGL2	0.855726	7.54078	12.4956	4.04405e-33	7.8048e-32	64.2138
ISX	-1.17906	7.12196	-12.4399	7.33577e-33	1.39586e-31	63.6232
ARSE	-0.937894	8.39366	-12.4144	9.62556e-33	1.82355e-31	63.3537
COL11A1	1.20176	6.55774	12.3826	1.34868e-32	2.5373e-31	63.0192
GPR143	-0.92714	6.10603	-12.3714	1.51937e-32	2.85346e-31	62.901
ID1	-1.00409	10.9111	-12.3202	2.61521e-32	4.79914e-31	62.3625
ISLR	0.896005	7.16661	12.2784	4.06922e-32	7.39219e-31	61.9241
CNN1	1.08709	7.90699	12.2772	4.12027e-32	7.47865e-31	61.9117
PLCB4	-1.26902	9.07126	-12.2555	5.18433e-32	9.37856e-31	61.6839
IFI6	1.04426	8.55905	12.2544	5.24195e-32	9.47489e-31	61.6729
PRAP1	-1.00827	8.5887	-12.254	5.26576e-32	9.50998e-31	61.6685
MEP1A	-1.31377	9.008	-12.2474	5.64419e-32	1.01849e-30	61.5996
GNLY	0.871473	5.86913	12.2136	8.05436e-32	1.4414e-30	61.247
PRKAR2B	0.897171	6.52791	12.2026	9.04814e-32	1.61391e-30	61.1317
DPEP1	-1.3325	8.49592	-12.1859	1.0786e-31	1.91915e-30	60.9575
PLA2G4A	1.24777	6.2888	12.0843	3.12506e-31	5.43972e-30	59.9027
GZMA	0.940234	6.64982	11.9446	1.33751e-30	2.24168e-29	58.4613
C3	1.05218	9.44965	11.8915	2.31599e-30	3.84294e-29	57.9171
CELP	-1.21127	6.43701	-11.8297	4.37834e-30	7.14997e-29	57.2858
CRIP1	0.871214	9.18328	11.5897	5.08117e-29	7.83673e-28	54.8563
ERP27	-0.996568	6.76039	-11.56	6.86515e-29	1.04836e-27	54.5581
MMP1	1.55965	9.3157	11.5399	8.41183e-29	1.27824e-27	54.3568
IFIT1	1.03908	7.13319	11.5107	1.1296e-28	1.70931e-27	54.0647
CXCL9	1.14579	8.00721	11.4193	2.83499e-28	4.21627e-27	53.153
C16orf54	0.892613	4.97379	11.2894	1.03716e-27	1.50527e-26	51.8681
GPX3	0.824898	7.73623	11.282	1.11657e-27	1.61944e-26	51.795
LRRC31	-0.887686	6.58403	-11.2444	1.62204e-27	2.32761e-26	51.4251
CXCL5	1.09462	5.31147	11.175	3.22343e-27	4.53542e-26	50.7449
SFRP4	1.1386	6.49212	11.0519	1.08131e-26	1.48006e-25	49.5463
MT1E	0.818365	9.96701	11.0386	1.23098e-26	1.68068e-25	49.4179
SPINK1	-1.15357	11.3096	-10.8519	7.56489e-26	9.83845e-25	47.6202
FAM3D	-0.939262	9.93375	-10.8256	9.7456e-26	1.25689e-24	47.3695
COMP	1.07053	6.22107	10.6952	3.40954e-25	4.27258e-24	46.1298
MMP12	0.909201	10.5263	10.6511	5.19252e-25	6.44348e-24	45.7135
FABP1	-1.14197	8.86841	-10.5094	1.98721e-24	2.36955e-23	44.3854
KRT23	-1.57738	7.77732	-10.5033	2.10532e-24	2.50487e-23	44.3283
LYZ	1.04308	10.4207	10.4811	2.59409e-24	3.06954e-23	44.1217
IFI44L	1.13599	6.46197	10.3928	5.94163e-24	6.90978e-23	43.3018
HMGCS2	-0.955288	7.67195	-10.3798	6.70712e-24	7.77495e-23	43.1819
ENPP3	-0.856117	6.0383	-9.91597	4.73661e-22	4.91455e-21	38.9721
IDO1	0.81279	7.30325	9.87944	6.58101e-22	6.7506e-21	38.647
CPA3	0.836743	7.35686	9.82857	1.03865e-21	1.05098e-20	38.196
CEL	-1.60164	7.00508	-9.82163	1.10521e-21	1.11624e-20	38.1346
CKB	-0.860746	9.73101	-9.74519	2.18578e-21	2.16617e-20	37.4607
MUC12	-1.06768	7.40278	-9.54698	1.25602e-20	1.18252e-19	35.7333
FLJ22763	-0.871676	5.74683	-9.54421	1.28683e-20	1.21047e-19	35.7094
FREM2	-0.82557	4.35568	-9.49197	2.0302e-20	1.87952e-19	35.2591
LRP4	-0.876042	8.13215	-9.34416	7.29818e-20	6.54659e-19	33.9956
CXCL6	0.849175	5.35239	9.31865	9.08678e-20	8.11068e-19	33.7792
ANXA10	0.83426	4.8357	9.27537	1.3165e-19	1.15602e-18	33.4133
PNLIPRP2	-0.873664	5.02939	-9.2027	2.44597e-19	2.10095e-18	32.8018
CXCL11	1.16504	6.22185	9.14798	3.88977e-19	3.28123e-18	32.344
EPYC	0.947337	4.21868	9.01686	1.1713e-18	9.62192e-18	31.2564
SLC26A3	-1.23651	6.9509	-8.96535	1.79993e-18	1.46196e-17	30.8326
LRRC19	-0.955328	6.89683	-8.91907	2.64303e-18	2.12364e-17	30.4536
CKMT2	-0.905625	6.04331	-8.74753	1.08271e-17	8.36429e-17	29.0632
TFF2	0.844459	6.60014	8.65308	2.33101e-17	1.74838e-16	28.3074
MAP7D2	-1.01577	5.56552	-8.55821	5.00165e-17	3.65157e-16	27.555
KRT20	-0.978648	10.8039	-8.44836	1.20014e-16	8.56271e-16	26.6928
NXPE4	-1.00225	7.13657	-8.44182	1.26399e-16	9.00343e-16	26.6418
CHP2	-0.889104	6.93986	-8.14668	1.26543e-15	8.39766e-15	24.3738
APCDD1	-0.836891	8.67451	-7.98112	4.47195e-15	2.82484e-14	23.132
SYNM	0.821304	7.21515	7.95674	5.37551e-15	3.37004e-14	22.951
SLC26A2	-0.810002	8.89223	-7.83745	1.31402e-14	7.9569e-14	22.0723
LEFTY1	-1.16407	8.82725	-7.49676	1.58488e-13	8.87486e-13	19.6265
SDR16C5	0.885245	7.44631	7.40788	2.98815e-13	1.63977e-12	19.0042
MMP3	0.970674	8.87953	7.31435	5.78379e-13	3.09929e-12	18.3563
DUOX2	-0.972572	8.10072	-7.14839	1.83416e-12	9.39376e-12	17.2249
CTSE	0.81839	7.44064	6.86439	1.254e-11	5.94572e-11	15.3425
DEFA6	-1.0303	7.60449	-6.63314	5.70851e-11	2.54555e-10	13.8604
SLC35D3	-0.813298	5.98174	-6.60207	6.97411e-11	3.0801e-10	13.6647
ZIC2	0.884652	5.41048	6.42059	2.20952e-10	9.25075e-10	12.5388
PLA2G2A	0.851329	9.92461	5.78769	9.89516e-09	3.48917e-08	8.83729
OLFM4	-1.10873	10.7525	-5.71181	1.5251e-08	5.27213e-08	8.41736
CEACAM7	-0.850781	8.38761	-5.38479	9.29283e-08	2.95184e-07	6.66652
PRAC1	-1.02056	7.33671	-5.10954	3.95532e-07	1.16948e-06	5.26787

## Sheet: S5
Supplementary Table S5. Forward and reverse primer sequences
ASNS：
Forward Primer	GGAAGACAGCCCCGATTTACT
Reverse Primer	AGCACGAACTGTTGTAATGTCA
CALR3：
Forward Primer	GGCTACCGTCTATTTCCAAGAGG
Reverse Primer	AATCGGGAGTCATTGGTGGAC
DNAJB2：
Forward Primer	CAGTGGCACCCAGACAAAAAC
Reverse Primer	CGGTCGTAAATCTCCCGCTT
EIF2AK4：
Forward Primer	TCTTTGAACTGGCTTACCACG
Reverse Primer	GCAGGATTTCACGTTGCTCC
ERMP1：
Forward Primer	GAGCAGGTGACAACATTTTAGCA
Reverse Primer	GGTAGGCAATGACAAACAGGC
FBXO6：
Forward Primer	CACCTGTGACCATCCAACAGT
Reverse Primer	GCTGACGACAATGCTGCTG
FLOT1：
Forward Primer	CCAGGACTATTTGCACTCTTTGG
Reverse Primer	CTTGGCTTTAGCTTCCCGGA
HERPUD1：
Forward Primer	TGCTGGTTCTAATCGGGGACA
Reverse Primer	CCAGGGGAAGAAAGGTTCCG
HYOU1：
Forward Primer	CGAGCTGACTTTCGACCCAC
Reverse Primer	TGAGAACCATGCCCAACACTT
PDX1：
Forward Primer CCCTGGGTGACCACTAAACC
Reverse Primer	CACAGCCTCTACCTCGGAAC
SEC31A：
Forward Primer	CCTGATGTTGCTACTCAGATGG
Reverse Primer	GTGTTTGGATTGGAGCAGAGAA
TSPYL2：
Forward Primer	CTACCATCGAGTCGGGGTATG
Reverse Primer	CCACTGCGCTACAGGTTTCT
WIPI1：
Forward Primer	AACAGGTCTATGTGCTCTCTCT
Reverse Primer	CTCATGGGCAGCAATAGTGC
YOD1：
Forward Primer	GGTCAGCGAATCCTCGTCG
Reverse Primer	CACCACGTTTAGTAAATGCAGGT

## Sheet: S6
Supplementary Table S6. Clinical characteristics of 884 CRC patients from GSE17536, GSE38832, and GSE39582 datasets.
Sample	Age	Gender	Stage	Grade	Tumor_location	KRAS_mutation	BRAF_mutation	MSI_status	Adjuvant_chemotherapy
GSM972332	72	Female	II	Unclear	distal	No	Yes	dMMR	No
GSM972294	74	Male	II	Unclear	distal	No	Yes	dMMR	No
GSM972346	82	Female	III	Unclear	distal	No	Yes	dMMR	No
GSM972278	72	Female	I	Unclear	proximal	No	Yes	dMMR	No
GSM972471	73	Female	I	Unclear	proximal	No	Yes	dMMR	No
GSM972292	62	Female	II	Unclear	proximal	No	Yes	dMMR	No
GSM971984	68	Female	II	Unclear	proximal	No	Yes	dMMR	No
GSM972391	68	Male	II	Unclear	proximal	No	Yes	dMMR	No
GSM972447	71	Male	II	Unclear	proximal	No	Yes	dMMR	No
GSM972448	74	Female	II	Unclear	proximal	No	Yes	dMMR	No
GSM972221	75	Female	II	Unclear	proximal	No	Yes	dMMR	No
GSM972270	75	Female	II	Unclear	proximal	No	Yes	dMMR	No
GSM972275	76	Male	II	Unclear	proximal	No	Yes	dMMR	No
GSM972316	77	Female	II	Unclear	proximal	No	Yes	dMMR	No
GSM972223	78	Male	II	Unclear	proximal	No	Yes	dMMR	No
GSM972317	85	Male	II	Unclear	proximal	No	Yes	dMMR	No
GSM972277	88	Female	II	Unclear	proximal	No	Yes	dMMR	No
GSM971983	75.3	Male	III	Unclear	proximal	No	Yes	dMMR	No
GSM971980	76.9	Male	III	Unclear	proximal	No	Yes	dMMR	No
GSM972261	79	Female	III	Unclear	proximal	No	Yes	dMMR	No
GSM972337	80	Female	III	Unclear	proximal	No	Yes	dMMR	No
GSM972220	81	Male	III	Unclear	proximal	No	Yes	dMMR	No
GSM972305	82	Female	III	Unclear	proximal	No	Yes	dMMR	No
GSM972507	83	Female	III	Unclear	proximal	No	Yes	dMMR	No
GSM972314	86	Female	III	Unclear	proximal	No	Yes	dMMR	No
GSM972455	89	Female	III	Unclear	proximal	No	Yes	dMMR	No
GSM972274	91	Female	III	Unclear	proximal	No	Yes	dMMR	No
GSM972262	88	Female	II	Unclear	distal	No	Yes	dMMR	Unclear
GSM972279	67	Female	III	Unclear	proximal	No	Yes	dMMR	Yes
GSM972265	78	Female	III	Unclear	proximal	No	Yes	dMMR	Yes
GSM972334	79	Female	III	Unclear	proximal	No	Yes	dMMR	Yes
GSM972059	76	Female	II	Unclear	distal	No	Yes	Unclear	No
GSM972072	70	Female	II	Unclear	proximal	No	Yes	Unclear	No
GSM972058	75	Female	II	Unclear	proximal	No	Yes	Unclear	No
GSM972056	78	Female	II	Unclear	proximal	No	Yes	Unclear	No
GSM972452	75	Female	III	Unclear	proximal	No	Yes	Unclear	Yes
GSM972117	78	Female	III	Unclear	proximal	No	Yes	Unclear	Yes
GSM972008	67.3	Male	IV	Unclear	distal	No	Yes	pMMR	No
GSM972011	75.3	Female	IV	Unclear	distal	No	Yes	pMMR	No
GSM972228	68	Male	II	Unclear	proximal	No	Yes	pMMR	No
GSM972184	70	Female	II	Unclear	proximal	No	Yes	pMMR	No
GSM972197	78	Female	II	Unclear	proximal	No	Yes	pMMR	No
GSM971997	72	Male	III	Unclear	proximal	No	Yes	pMMR	No
GSM972420	83	Male	III	Unclear	proximal	No	Yes	pMMR	No
GSM972007	71	Male	IV	Unclear	proximal	No	Yes	pMMR	No
GSM971988	77.2	Female	IV	Unclear	proximal	No	Yes	pMMR	No
GSM972209	54	Male	IV	Unclear	proximal	No	Yes	pMMR	Unclear
GSM972214	88	Female	IV	Unclear	proximal	No	Yes	pMMR	Unclear
GSM972019	54	Male	III	Unclear	proximal	No	Yes	pMMR	Yes
GSM972030	68	Female	III	Unclear	proximal	No	Yes	pMMR	Yes
GSM972114	73	Male	III	Unclear	proximal	No	Yes	pMMR	Yes
GSM972140	64	Male	II	Unclear	distal	Yes	Unclear	pMMR	No
GSM972135	78	Female	II	Unclear	distal	Yes	Unclear	pMMR	No
GSM972161	91	Female	II	Unclear	distal	Yes	Unclear	pMMR	No
GSM972166	42	Female	III	Unclear	distal	Yes	Unclear	pMMR	Yes
GSM972155	42	Male	III	Unclear	distal	Yes	Unclear	pMMR	Yes
GSM972411	48	Female	III	Unclear	distal	Yes	Unclear	pMMR	Yes
GSM972154	49	Female	III	Unclear	distal	Yes	Unclear	pMMR	Yes
GSM972148	59	Male	III	Unclear	distal	Yes	Unclear	pMMR	Yes
GSM972146	60	Male	III	Unclear	distal	Yes	Unclear	pMMR	Yes
GSM972415	69	Male	III	Unclear	distal	Yes	Unclear	pMMR	Yes
GSM972151	75	Female	III	Unclear	distal	Yes	Unclear	pMMR	Yes
GSM972158	45	Female	III	Unclear	proximal	Yes	Unclear	pMMR	Yes
GSM972152	70	Female	III	Unclear	proximal	Yes	Unclear	pMMR	Yes
GSM972298	83	Female	II	Unclear	proximal	Unclear	Unclear	dMMR	No
GSM1681360	85	Male	II	Unclear	proximal	Unclear	Unclear	dMMR	No
GSM1681363	50	Male	II	Unclear	proximal	Unclear	Unclear	dMMR	Yes
GSM972224	74	Male	III	Unclear	proximal	Unclear	Unclear	dMMR	Yes
GSM1681354	65	Female	I	Unclear	distal	Unclear	Unclear	pMMR	No
GSM1681356	69	Female	I	Unclear	distal	Unclear	Unclear	pMMR	No
GSM1681362	69	Male	I	Unclear	distal	Unclear	Unclear	pMMR	No
GSM1681361	76	Female	I	Unclear	distal	Unclear	Unclear	pMMR	No
GSM972033	45	Female	II	Unclear	distal	Unclear	Unclear	pMMR	No
GSM972126	61	Male	II	Unclear	distal	Unclear	Unclear	pMMR	No
GSM1681357	62	Male	II	Unclear	distal	Unclear	Unclear	pMMR	No
GSM1681353	69	Male	II	Unclear	distal	Unclear	Unclear	pMMR	No
GSM972031	81	Male	II	Unclear	distal	Unclear	Unclear	pMMR	No
GSM1681371	69	Male	I	Unclear	proximal	Unclear	Unclear	pMMR	No
GSM972036	47	Female	II	Unclear	proximal	Unclear	Unclear	pMMR	No
GSM972123	53	Male	II	Unclear	proximal	Unclear	Unclear	pMMR	No
GSM972248	58	Male	II	Unclear	proximal	Unclear	Unclear	pMMR	No
GSM1681370	77	Female	II	Unclear	proximal	Unclear	Unclear	pMMR	No
GSM1681359	84	Female	II	Unclear	proximal	Unclear	Unclear	pMMR	No
GSM1681364	71	Female	II	Unclear	distal	Unclear	Unclear	pMMR	Yes
GSM972102	22	Male	III	Unclear	distal	Unclear	Unclear	pMMR	Yes
GSM1681355	54	Female	III	Unclear	distal	Unclear	Unclear	pMMR	Yes
GSM972101	56	Male	III	Unclear	distal	Unclear	Unclear	pMMR	Yes
GSM972111	63	Male	III	Unclear	distal	Unclear	Unclear	pMMR	Yes
GSM972108	64	Male	III	Unclear	distal	Unclear	Unclear	pMMR	Yes
GSM1681369	67	Male	III	Unclear	distal	Unclear	Unclear	pMMR	Yes
GSM972106	96	Female	III	Unclear	distal	Unclear	Unclear	pMMR	Yes
GSM972119	96	Male	III	Unclear	distal	Unclear	Unclear	pMMR	Yes
GSM1681368	47	Male	III	Unclear	proximal	Unclear	Unclear	pMMR	Yes
GSM972113	63	Female	III	Unclear	proximal	Unclear	Unclear	pMMR	Yes
GSM972112	64	Female	III	Unclear	proximal	Unclear	Unclear	pMMR	Yes
GSM1681367	67	Male	III	Unclear	proximal	Unclear	Unclear	pMMR	Yes
GSM972110	76	Male	III	Unclear	proximal	Unclear	Unclear	pMMR	Yes
GSM1681365	78	Male	III	Unclear	proximal	Unclear	Unclear	pMMR	Yes
GSM972120	96	Female	III	Unclear	proximal	Unclear	Unclear	pMMR	Yes
GSM972122	97	Female	III	Unclear	proximal	Unclear	Unclear	pMMR	Yes
GSM972169	50	Male	II	Unclear	distal	No	Unclear	pMMR	No
GSM972149	64	Male	II	Unclear	distal	No	Unclear	pMMR	No
GSM972160	73	Male	II	Unclear	distal	No	Unclear	pMMR	No
GSM972138	77	Male	II	Unclear	distal	No	Unclear	pMMR	No
GSM972170	67	Female	III	Unclear	distal	No	Unclear	pMMR	No
GSM972134	74	Male	III	Unclear	distal	No	Unclear	pMMR	No
GSM972165	67	Male	II	Unclear	proximal	No	Unclear	pMMR	No
GSM972171	70	Female	III	Unclear	proximal	No	Unclear	pMMR	No
GSM972168	76	Male	III	Unclear	proximal	No	Unclear	pMMR	No
GSM972137	68	Male	II	Unclear	distal	No	Unclear	pMMR	Yes
GSM972163	71	Male	II	Unclear	distal	No	Unclear	pMMR	Yes
GSM972150	55	Female	III	Unclear	distal	No	Unclear	pMMR	Yes
GSM972157	57	Male	III	Unclear	distal	No	Unclear	pMMR	Yes
GSM972141	58	Male	III	Unclear	distal	No	Unclear	pMMR	Yes
GSM972145	63	Female	III	Unclear	distal	No	Unclear	pMMR	Yes
GSM972133	64	Male	III	Unclear	distal	No	Unclear	pMMR	Yes
GSM972156	67	Male	III	Unclear	distal	No	Unclear	pMMR	Yes
GSM972139	69	Female	III	Unclear	distal	No	Unclear	pMMR	Yes
GSM972164	70	Male	III	Unclear	distal	No	Unclear	pMMR	Yes
GSM972162	73	Female	III	Unclear	distal	No	Unclear	pMMR	Yes
GSM972026	75	Male	III	Unclear	distal	No	Unclear	pMMR	Yes
GSM972412	78	Male	III	Unclear	proximal	No	Unclear	pMMR	Yes
GSM1681358	64	Male	Unclear	Unclear	Unclear	Unclear	Unclear	Unclear	Unclear
GSM1681366	72	Male	Unclear	Unclear	Unclear	Unclear	Unclear	Unclear	Unclear
GSM972296	77	Female	I	Unclear	distal	Yes	No	dMMR	No
GSM972282	79	Female	I	Unclear	distal	Yes	No	dMMR	No
GSM972229	81	Female	II	Unclear	distal	Yes	No	dMMR	No
GSM972015	92.4	Female	II	Unclear	distal	Yes	No	dMMR	No
GSM971970	31.7	Female	I	Unclear	proximal	Yes	No	dMMR	No
GSM971978	71.4	Female	I	Unclear	proximal	Yes	No	dMMR	No
GSM972286	24	Male	II	Unclear	proximal	Yes	No	dMMR	No
GSM972226	57	Male	II	Unclear	proximal	Yes	No	dMMR	No
GSM972458	65	Male	II	Unclear	proximal	Yes	No	dMMR	No
GSM972280	79	Female	II	Unclear	proximal	Yes	No	dMMR	No
GSM972330	79	Female	II	Unclear	proximal	Yes	No	dMMR	No
GSM971981	81.8	Male	II	Unclear	proximal	Yes	No	dMMR	No
GSM971977	40.8	Female	III	Unclear	proximal	Yes	No	dMMR	No
GSM971982	79.3	Male	III	Unclear	proximal	Yes	No	dMMR	No
GSM972390	87	Male	III	Unclear	proximal	Yes	No	dMMR	No
GSM971971	34.7	Female	IV	Unclear	proximal	Yes	No	dMMR	No
GSM972446	67	Male	III	Unclear	proximal	Yes	No	dMMR	Unclear
GSM972291	46	Male	III	Unclear	distal	Yes	No	dMMR	Yes
GSM972353	46	Female	II	Unclear	proximal	Yes	No	dMMR	Yes
GSM972276	59	Male	III	Unclear	proximal	Yes	No	dMMR	Yes
GSM972444	73	Male	III	Unclear	proximal	Yes	No	dMMR	Yes
GSM972063	54	Male	II	Unclear	distal	Yes	No	Unclear	No
GSM972077	58	Female	II	Unclear	distal	Yes	No	Unclear	No
GSM972081	68	Female	II	Unclear	distal	Yes	No	Unclear	No
GSM972487	84	Male	II	Unclear	distal	Yes	No	Unclear	No
GSM971966	40.5	Female	III	Unclear	distal	Yes	No	Unclear	No
GSM972069	68	Male	II	Unclear	proximal	Yes	No	Unclear	No
GSM972403	70	Female	II	Unclear	proximal	Yes	No	Unclear	No
GSM972073	80	Female	II	Unclear	proximal	Yes	No	Unclear	No
GSM972068	44	Male	II	Unclear	distal	Yes	No	Unclear	Yes
GSM972080	61	Male	II	Unclear	distal	Yes	No	Unclear	Yes
GSM972070	64	Female	II	Unclear	distal	Yes	No	Unclear	Yes
GSM972082	75	Male	II	Unclear	distal	Yes	No	Unclear	Yes
GSM972064	60	Male	IV	Unclear	distal	Yes	No	Unclear	Yes
GSM972402	71	Male	II	Unclear	proximal	Yes	No	Unclear	Yes
GSM972273	84	Male	I	Unclear	distal	Yes	No	pMMR	No
GSM972315	60	Female	I	Unclear	distal	Yes	No	pMMR	No
GSM972454	62	Male	I	Unclear	distal	Yes	No	pMMR	No
GSM972508	69	Female	I	Unclear	distal	Yes	No	pMMR	No
GSM972469	69	Male	I	Unclear	distal	Yes	No	pMMR	No
GSM972462	72	Male	I	Unclear	distal	Yes	No	pMMR	No
GSM971965	37.5	Female	II	Unclear	distal	Yes	No	pMMR	No
GSM972095	50	Male	II	Unclear	distal	Yes	No	pMMR	No
GSM972127	66	Female	II	Unclear	distal	Yes	No	pMMR	No
GSM972243	66	Male	II	Unclear	distal	Yes	No	pMMR	No
GSM972091	67	Male	II	Unclear	distal	Yes	No	pMMR	No
GSM972473	67	Male	II	Unclear	distal	Yes	No	pMMR	No
GSM971993	67.5	Male	II	Unclear	distal	Yes	No	pMMR	No
GSM972475	68	Female	II	Unclear	distal	Yes	No	pMMR	No
GSM972052	68	Male	II	Unclear	distal	Yes	No	pMMR	No
GSM972324	72	Male	II	Unclear	distal	Yes	No	pMMR	No
GSM972206	74	Male	II	Unclear	distal	Yes	No	pMMR	No
GSM972050	75	Female	II	Unclear	distal	Yes	No	pMMR	No
GSM972092	76	Female	II	Unclear	distal	Yes	No	pMMR	No
GSM972129	76	Male	II	Unclear	distal	Yes	No	pMMR	No
GSM972041	78	Male	II	Unclear	distal	Yes	No	pMMR	No
GSM972436	81	Male	II	Unclear	distal	Yes	No	pMMR	No
GSM972516	82	Male	II	Unclear	distal	Yes	No	pMMR	No
GSM972397	83	Female	II	Unclear	distal	Yes	No	pMMR	No
GSM972132	87	Female	II	Unclear	distal	Yes	No	pMMR	No
GSM972257	88	Female	II	Unclear	distal	Yes	No	pMMR	No
GSM972320	64	Male	III	Unclear	distal	Yes	No	pMMR	No
GSM972002	77.8	Male	III	Unclear	distal	Yes	No	pMMR	No
GSM972504	80	Male	III	Unclear	distal	Yes	No	pMMR	No
GSM972394	81	Male	III	Unclear	distal	Yes	No	pMMR	No
GSM972175	83	Female	III	Unclear	distal	Yes	No	pMMR	No
GSM971957	34.5	Male	IV	Unclear	distal	Yes	No	pMMR	No
GSM971974	40.7	Female	IV	Unclear	distal	Yes	No	pMMR	No
GSM972009	68.1	Male	IV	Unclear	distal	Yes	No	pMMR	No
GSM972010	74.5	Male	IV	Unclear	distal	Yes	No	pMMR	No
GSM972245	77	Male	IV	Unclear	distal	Yes	No	pMMR	No
GSM971985	66.6	Male	I	Unclear	proximal	Yes	No	pMMR	No
GSM972300	75	Male	I	Unclear	proximal	Yes	No	pMMR	No
GSM972242	69	Male	I	Unclear	proximal	Yes	No	pMMR	No
GSM972269	70	Male	I	Unclear	proximal	Yes	No	pMMR	No
GSM971989	71.3	Male	I	Unclear	proximal	Yes	No	pMMR	No
GSM972249	74	Female	I	Unclear	proximal	Yes	No	pMMR	No
GSM972297	77	Male	I	Unclear	proximal	Yes	No	pMMR	No
GSM971990	83.1	Male	I	Unclear	proximal	Yes	No	pMMR	No
GSM972293	Unclear	Male	I	Unclear	proximal	Yes	No	pMMR	No
GSM971967	42.6	Male	II	Unclear	proximal	Yes	No	pMMR	No
GSM971968	44.9	Female	II	Unclear	proximal	Yes	No	pMMR	No
GSM972382	58	Male	II	Unclear	proximal	Yes	No	pMMR	No
GSM972488	65	Male	II	Unclear	proximal	Yes	No	pMMR	No
GSM972094	67	Female	II	Unclear	proximal	Yes	No	pMMR	No
GSM972196	69	Female	II	Unclear	proximal	Yes	No	pMMR	No
GSM972401	69	Male	II	Unclear	proximal	Yes	No	pMMR	No
GSM972485	69	Male	II	Unclear	proximal	Yes	No	pMMR	No
GSM972177	71	Male	II	Unclear	proximal	Yes	No	pMMR	No
GSM972192	72	Female	II	Unclear	proximal	Yes	No	pMMR	No
GSM972422	74	Male	II	Unclear	proximal	Yes	No	pMMR	No
GSM972392	75	Female	II	Unclear	proximal	Yes	No	pMMR	No
GSM972477	75	Male	II	Unclear	proximal	Yes	No	pMMR	No
GSM972393	76	Male	II	Unclear	proximal	Yes	No	pMMR	No
GSM972386	77	Female	II	Unclear	proximal	Yes	No	pMMR	No
GSM972489	77	Female	II	Unclear	proximal	Yes	No	pMMR	No
GSM972034	77	Male	II	Unclear	proximal	Yes	No	pMMR	No
GSM972389	77	Male	II	Unclear	proximal	Yes	No	pMMR	No
GSM972131	78	Female	II	Unclear	proximal	Yes	No	pMMR	No
GSM972037	78	Male	II	Unclear	proximal	Yes	No	pMMR	No
GSM972480	78	Male	II	Unclear	proximal	Yes	No	pMMR	No
GSM972049	79	Male	II	Unclear	proximal	Yes	No	pMMR	No
GSM972054	82	Male	II	Unclear	proximal	Yes	No	pMMR	No
GSM972042	83	Male	II	Unclear	proximal	Yes	No	pMMR	No
GSM972318	84	Female	II	Unclear	proximal	Yes	No	pMMR	No
GSM972343	86	Male	II	Unclear	proximal	Yes	No	pMMR	No
GSM972172	88	Female	II	Unclear	proximal	Yes	No	pMMR	No
GSM972493	89	Female	II	Unclear	proximal	Yes	No	pMMR	No
GSM972482	90	Female	II	Unclear	proximal	Yes	No	pMMR	No
GSM972047	93	Female	II	Unclear	proximal	Yes	No	pMMR	No
GSM972325	55	Male	III	Unclear	proximal	Yes	No	pMMR	No
GSM972463	67	Male	III	Unclear	proximal	Yes	No	pMMR	No
GSM971998	74.8	Male	III	Unclear	proximal	Yes	No	pMMR	No
GSM972302	79	Male	III	Unclear	proximal	Yes	No	pMMR	No
GSM972479	79	Male	III	Unclear	proximal	Yes	No	pMMR	No
GSM972310	80	Female	III	Unclear	proximal	Yes	No	pMMR	No
GSM972518	82	Female	III	Unclear	proximal	Yes	No	pMMR	No
GSM972345	83	Male	III	Unclear	proximal	Yes	No	pMMR	No
GSM972513	85	Male	III	Unclear	proximal	Yes	No	pMMR	No
GSM972142	86	Female	III	Unclear	proximal	Yes	No	pMMR	No
GSM972271	92	Male	III	Unclear	proximal	Yes	No	pMMR	No
GSM972004	62.9	Female	IV	Unclear	proximal	Yes	No	pMMR	No
GSM972005	66.1	Male	IV	Unclear	proximal	Yes	No	pMMR	No
GSM972012	86.8	Female	IV	Unclear	proximal	Yes	No	pMMR	No
GSM972212	54	Female	IV	Unclear	distal	Yes	No	pMMR	Unclear
GSM972442	54	Female	IV	Unclear	distal	Yes	No	pMMR	Unclear
GSM972219	60	Male	IV	Unclear	distal	Yes	No	pMMR	Unclear
GSM972218	75	Female	IV	Unclear	proximal	Yes	No	pMMR	Unclear
GSM972213	71	Female	IV	Unclear	distal	Yes	No	pMMR	Unclear
GSM972217	73	Male	IV	Unclear	distal	Yes	No	pMMR	Unclear
GSM972062	43	Female	II	Unclear	distal	Yes	No	pMMR	Yes
GSM972322	46	Male	II	Unclear	distal	Yes	No	pMMR	Yes
GSM972416	49	Male	II	Unclear	distal	Yes	No	pMMR	Yes
GSM972440	50	Male	II	Unclear	distal	Yes	No	pMMR	Yes
GSM972173	59	Female	II	Unclear	distal	Yes	No	pMMR	Yes
GSM972304	60	Female	II	Unclear	distal	Yes	No	pMMR	Yes
GSM972348	60	Male	II	Unclear	distal	Yes	No	pMMR	Yes
GSM972319	71	Female	II	Unclear	distal	Yes	No	pMMR	Yes
GSM972326	71	Female	II	Unclear	distal	Yes	No	pMMR	Yes
GSM972259	72	Female	II	Unclear	distal	Yes	No	pMMR	Yes
GSM972355	72	Male	II	Unclear	distal	Yes	No	pMMR	Yes
GSM972191	49	Male	III	Unclear	distal	Yes	No	pMMR	Yes
GSM972193	51	Female	III	Unclear	distal	Yes	No	pMMR	Yes
GSM972198	52	Female	III	Unclear	distal	Yes	No	pMMR	Yes
GSM972250	52	Male	III	Unclear	distal	Yes	No	pMMR	Yes
GSM972467	54	Male	III	Unclear	distal	Yes	No	pMMR	Yes
GSM972235	57	Female	III	Unclear	distal	Yes	No	pMMR	Yes
GSM972188	58	Female	III	Unclear	distal	Yes	No	pMMR	Yes
GSM972023	59	Female	III	Unclear	distal	Yes	No	pMMR	Yes
GSM972183	62	Female	III	Unclear	distal	Yes	No	pMMR	Yes
GSM972379	63	Female	III	Unclear	distal	Yes	No	pMMR	Yes
GSM972118	64	Male	III	Unclear	distal	Yes	No	pMMR	Yes
GSM972429	64	Male	III	Unclear	distal	Yes	No	pMMR	Yes
GSM972098	66	Male	III	Unclear	distal	Yes	No	pMMR	Yes
GSM972103	66	Male	III	Unclear	distal	Yes	No	pMMR	Yes
GSM972268	67	Male	III	Unclear	distal	Yes	No	pMMR	Yes
GSM972363	68	Female	III	Unclear	distal	Yes	No	pMMR	Yes
GSM972432	71	Male	III	Unclear	distal	Yes	No	pMMR	Yes
GSM972361	72	Female	III	Unclear	distal	Yes	No	pMMR	Yes
GSM972367	72	Male	III	Unclear	distal	Yes	No	pMMR	Yes
GSM972457	74	Female	III	Unclear	distal	Yes	No	pMMR	Yes
GSM972121	96	Male	III	Unclear	distal	Yes	No	pMMR	Yes
GSM972051	34	Female	IV	Unclear	distal	Yes	No	pMMR	Yes
GSM972048	50	Female	IV	Unclear	distal	Yes	No	pMMR	Yes
GSM972251	57	Male	IV	Unclear	distal	Yes	No	pMMR	Yes
GSM972284	63	Female	IV	Unclear	distal	Yes	No	pMMR	Yes
GSM972400	67.8	Female	IV	Unclear	distal	Yes	No	pMMR	Yes
GSM972232	69	Male	IV	Unclear	distal	Yes	No	pMMR	Yes
GSM972260	70	Male	IV	Unclear	distal	Yes	No	pMMR	Yes
GSM972522	53	Female	II	Unclear	proximal	Yes	No	pMMR	Yes
GSM972195	54	Female	II	Unclear	proximal	Yes	No	pMMR	Yes
GSM972028	46	Female	III	Unclear	proximal	Yes	No	pMMR	Yes
GSM972375	46	Female	III	Unclear	proximal	Yes	No	pMMR	Yes
GSM972186	50	Female	III	Unclear	proximal	Yes	No	pMMR	Yes
GSM972362	50	Male	III	Unclear	proximal	Yes	No	pMMR	Yes
GSM972366	50	Male	III	Unclear	proximal	Yes	No	pMMR	Yes
GSM972449	51	Female	III	Unclear	proximal	Yes	No	pMMR	Yes
GSM972453	51	Female	III	Unclear	proximal	Yes	No	pMMR	Yes
GSM972365	59	Female	III	Unclear	proximal	Yes	No	pMMR	Yes
GSM972372	59	Male	III	Unclear	proximal	Yes	No	pMMR	Yes
GSM972431	59	Male	III	Unclear	proximal	Yes	No	pMMR	Yes
GSM972512	62	Male	III	Unclear	proximal	Yes	No	pMMR	Yes
GSM972380	64	Female	III	Unclear	proximal	Yes	No	pMMR	Yes
GSM972097	64	Male	III	Unclear	proximal	Yes	No	pMMR	Yes
GSM972159	67	Male	III	Unclear	proximal	Yes	No	pMMR	Yes
GSM972339	67	Male	III	Unclear	proximal	Yes	No	pMMR	Yes
GSM972295	68	Male	III	Unclear	proximal	Yes	No	pMMR	Yes
GSM972178	69	Female	III	Unclear	proximal	Yes	No	pMMR	Yes
GSM972181	69	Male	III	Unclear	proximal	Yes	No	pMMR	Yes
GSM972100	71	Female	III	Unclear	proximal	Yes	No	pMMR	Yes
GSM972364	71	Female	III	Unclear	proximal	Yes	No	pMMR	Yes
GSM972104	72	Female	III	Unclear	proximal	Yes	No	pMMR	Yes
GSM972425	72	Female	III	Unclear	proximal	Yes	No	pMMR	Yes
GSM972017	73	Female	III	Unclear	proximal	Yes	No	pMMR	Yes
GSM972215	73	Female	III	Unclear	proximal	Yes	No	pMMR	Yes
GSM972466	73	Female	III	Unclear	proximal	Yes	No	pMMR	Yes
GSM972022	76	Female	III	Unclear	proximal	Yes	No	pMMR	Yes
GSM972349	79	Female	III	Unclear	proximal	Yes	No	pMMR	Yes
GSM972252	37	Female	IV	Unclear	proximal	Yes	No	pMMR	Yes
GSM972272	47	Female	IV	Unclear	proximal	Yes	No	pMMR	Yes
GSM972227	61	Male	IV	Unclear	proximal	Yes	No	pMMR	Yes
GSM972003	64.6	Male	IV	Unclear	proximal	Yes	No	pMMR	Yes
GSM972045	71	Male	IV	Unclear	proximal	Yes	No	pMMR	Yes
GSM972289	72	Male	IV	Unclear	proximal	Yes	No	pMMR	Yes
GSM972486	87	Male	II	Unclear	proximal	Unclear	No	dMMR	No
GSM972497	77	Female	III	Unclear	distal	Unclear	No	pMMR	No
GSM971969	30.2	Male	I	Unclear	distal	No	No	dMMR	No
GSM971972	40.2	Male	I	Unclear	distal	No	No	dMMR	No
GSM972494	43	Female	I	Unclear	distal	No	No	dMMR	No
GSM972290	70	Female	I	Unclear	distal	No	No	dMMR	No
GSM972443	49	Male	II	Unclear	distal	No	No	dMMR	No
GSM972241	61	Male	II	Unclear	distal	No	No	dMMR	No
GSM972285	71	Male	II	Unclear	distal	No	No	dMMR	No
GSM972264	46	Male	II	Unclear	proximal	No	No	dMMR	No
GSM972445	48	Male	II	Unclear	proximal	No	No	dMMR	No
GSM972283	65	Male	II	Unclear	proximal	No	No	dMMR	No
GSM971979	66.4	Female	II	Unclear	proximal	No	No	dMMR	No
GSM972222	69	Female	II	Unclear	proximal	No	No	dMMR	No
GSM972016	74.5	Female	II	Unclear	proximal	No	No	dMMR	No
GSM972287	77	Male	II	Unclear	proximal	No	No	dMMR	No
GSM972263	32	Male	III	Unclear	distal	No	No	dMMR	Yes
GSM972266	56	Male	IV	Unclear	distal	No	No	dMMR	Yes
GSM972470	50	Male	II	Unclear	proximal	No	No	dMMR	Yes
GSM971963	78.2	Male	II	Unclear	proximal	No	No	dMMR	Yes
GSM971962	60.9	Male	III	Unclear	proximal	No	No	dMMR	Yes
GSM972499	82	Male	III	Unclear	proximal	No	No	dMMR	Yes
GSM972055	31	Female	II	Unclear	distal	No	No	Unclear	No
GSM972075	42	Male	II	Unclear	distal	No	No	Unclear	No
GSM971976	45.2	Female	II	Unclear	distal	No	No	Unclear	No
GSM972083	65	Female	II	Unclear	distal	No	No	Unclear	No
GSM972406	66	Female	II	Unclear	distal	No	No	Unclear	No
GSM972060	66	Male	II	Unclear	distal	No	No	Unclear	No
GSM972071	68	Female	II	Unclear	distal	No	No	Unclear	No
GSM972410	68	Female	II	Unclear	distal	No	No	Unclear	No
GSM972404	68	Male	II	Unclear	distal	No	No	Unclear	No
GSM972405	70	Female	II	Unclear	distal	No	No	Unclear	No
GSM972057	70	Male	II	Unclear	distal	No	No	Unclear	No
GSM972351	71	Male	II	Unclear	distal	No	No	Unclear	No
GSM972409	72	Female	II	Unclear	distal	No	No	Unclear	No
GSM972084	73	Female	II	Unclear	distal	No	No	Unclear	No
GSM972061	78	Female	II	Unclear	distal	No	No	Unclear	No
GSM972067	83	Female	II	Unclear	distal	No	No	Unclear	No
GSM972076	48	Male	II	Unclear	proximal	No	No	Unclear	No
GSM972085	56	Male	II	Unclear	proximal	No	No	Unclear	No
GSM972465	73	Male	II	Unclear	proximal	No	No	Unclear	No
GSM972500	74	Female	II	Unclear	proximal	No	No	Unclear	No
GSM972407	42	Female	II	Unclear	distal	No	No	Unclear	Yes
GSM972079	44	Male	II	Unclear	distal	No	No	Unclear	Yes
GSM972065	48	Male	II	Unclear	distal	No	No	Unclear	Yes
GSM972078	63	Male	II	Unclear	distal	No	No	Unclear	Yes
GSM972408	66	Male	II	Unclear	distal	No	No	Unclear	Yes
GSM972074	70	Female	II	Unclear	distal	No	No	Unclear	Yes
GSM972066	69	Male	IV	Unclear	distal	No	No	Unclear	Yes
GSM971960	38.2	Female	I	Unclear	distal	No	No	pMMR	No
GSM972244	51	Female	I	Unclear	distal	No	No	pMMR	No
GSM972237	55	Female	I	Unclear	distal	No	No	pMMR	No
GSM972281	64	Male	I	Unclear	distal	No	No	pMMR	No
GSM972496	65	Female	I	Unclear	distal	No	No	pMMR	No
GSM972509	73	Female	I	Unclear	distal	No	No	pMMR	No
GSM972335	73	Male	I	Unclear	distal	No	No	pMMR	No
GSM972464	76	Female	I	Unclear	distal	No	No	pMMR	No
GSM972342	78	Male	I	Unclear	distal	No	No	pMMR	No
GSM972303	80	Female	I	Unclear	distal	No	No	pMMR	No
GSM972313	83	Female	I	Unclear	distal	No	No	pMMR	No
GSM971973	24.9	Male	II	Unclear	distal	No	No	pMMR	No
GSM971975	41.9	Female	II	Unclear	distal	No	No	pMMR	No
GSM972167	47	Male	II	Unclear	distal	No	No	pMMR	No
GSM972414	52	Female	II	Unclear	distal	No	No	pMMR	No
GSM972182	53	Male	II	Unclear	distal	No	No	pMMR	No
GSM972046	54	Male	II	Unclear	distal	No	No	pMMR	No
GSM972461	56	Male	II	Unclear	distal	No	No	pMMR	No
GSM972143	57	Male	II	Unclear	distal	No	No	pMMR	No
GSM972451	58	Male	II	Unclear	distal	No	No	pMMR	No
GSM972519	58	Male	II	Unclear	distal	No	No	pMMR	No
GSM972239	59	Male	II	Unclear	distal	No	No	pMMR	No
GSM972038	61	Male	II	Unclear	distal	No	No	pMMR	No
GSM972200	61	Male	II	Unclear	distal	No	No	pMMR	No
GSM972329	61	Male	II	Unclear	distal	No	No	pMMR	No
GSM972384	61	Male	II	Unclear	distal	No	No	pMMR	No
GSM971995	61.8	Female	II	Unclear	distal	No	No	pMMR	No
GSM972387	62	Male	II	Unclear	distal	No	No	pMMR	No
GSM972144	63	Female	II	Unclear	distal	No	No	pMMR	No
GSM972427	63	Male	II	Unclear	distal	No	No	pMMR	No
GSM972418	64	Male	II	Unclear	distal	No	No	pMMR	No
GSM972398	65	Male	II	Unclear	distal	No	No	pMMR	No
GSM972233	67	Male	II	Unclear	distal	No	No	pMMR	No
GSM972490	67	Male	II	Unclear	distal	No	No	pMMR	No
GSM972506	68	Male	II	Unclear	distal	No	No	pMMR	No
GSM972502	69	Male	II	Unclear	distal	No	No	pMMR	No
GSM972505	69	Male	II	Unclear	distal	No	No	pMMR	No
GSM972344	70	Female	II	Unclear	distal	No	No	pMMR	No
GSM972383	70	Female	II	Unclear	distal	No	No	pMMR	No
GSM972385	70	Male	II	Unclear	distal	No	No	pMMR	No
GSM972434	70	Male	II	Unclear	distal	No	No	pMMR	No
GSM972153	71	Male	II	Unclear	distal	No	No	pMMR	No
GSM972312	71	Male	II	Unclear	distal	No	No	pMMR	No
GSM971991	71.3	Male	II	Unclear	distal	No	No	pMMR	No
GSM972090	72	Female	II	Unclear	distal	No	No	pMMR	No
GSM972515	72	Female	II	Unclear	distal	No	No	pMMR	No
GSM972088	73	Female	II	Unclear	distal	No	No	pMMR	No
GSM972347	73	Female	II	Unclear	distal	No	No	pMMR	No
GSM972356	73	Female	II	Unclear	distal	No	No	pMMR	No
GSM972468	73	Male	II	Unclear	distal	No	No	pMMR	No
GSM972491	74	Male	II	Unclear	distal	No	No	pMMR	No
GSM972388	75	Female	II	Unclear	distal	No	No	pMMR	No
GSM972340	75	Male	II	Unclear	distal	No	No	pMMR	No
GSM972130	76	Male	II	Unclear	distal	No	No	pMMR	No
GSM972205	76	Male	II	Unclear	distal	No	No	pMMR	No
GSM972258	77	Female	II	Unclear	distal	No	No	pMMR	No
GSM972179	77	Male	II	Unclear	distal	No	No	pMMR	No
GSM972147	79	Male	II	Unclear	distal	No	No	pMMR	No
GSM972247	79	Male	II	Unclear	distal	No	No	pMMR	No
GSM972331	79	Male	II	Unclear	distal	No	No	pMMR	No
GSM972483	80	Female	II	Unclear	distal	No	No	pMMR	No
GSM972450	80	Male	II	Unclear	distal	No	No	pMMR	No
GSM972478	80	Male	II	Unclear	distal	No	No	pMMR	No
GSM972040	81	Male	II	Unclear	distal	No	No	pMMR	No
GSM972086	81	Male	II	Unclear	distal	No	No	pMMR	No
GSM972456	82	Female	II	Unclear	distal	No	No	pMMR	No
GSM972267	82	Male	II	Unclear	distal	No	No	pMMR	No
GSM971992	85.6	Male	II	Unclear	distal	No	No	pMMR	No
GSM972357	88	Female	II	Unclear	distal	No	No	pMMR	No
GSM972517	88	Female	II	Unclear	distal	No	No	pMMR	No
GSM972510	89	Male	II	Unclear	distal	No	No	pMMR	No
GSM971964	35.4	Female	III	Unclear	distal	No	No	pMMR	No
GSM972498	50	Female	III	Unclear	distal	No	No	pMMR	No
GSM972321	52	Male	III	Unclear	distal	No	No	pMMR	No
GSM972399	54	Female	III	Unclear	distal	No	No	pMMR	No
GSM971999	61.5	Male	III	Unclear	distal	No	No	pMMR	No
GSM972421	66	Male	III	Unclear	distal	No	No	pMMR	No
GSM972001	71.5	Male	III	Unclear	distal	No	No	pMMR	No
GSM972301	74	Male	III	Unclear	distal	No	No	pMMR	No
GSM972501	76	Female	III	Unclear	distal	No	No	pMMR	No
GSM972350	84	Female	III	Unclear	distal	No	No	pMMR	No
GSM972419	85	Female	III	Unclear	distal	No	No	pMMR	No
GSM972433	85	Male	III	Unclear	distal	No	No	pMMR	No
GSM972341	89	Female	III	Unclear	distal	No	No	pMMR	No
GSM972246	92	Female	III	Unclear	distal	No	No	pMMR	No
GSM971958	36.4	Female	IV	Unclear	distal	No	No	pMMR	No
GSM972013	89.4	Female	IV	Unclear	distal	No	No	pMMR	No
GSM972492	69	Male	I	Unclear	proximal	No	No	pMMR	No
GSM971959	36.9	Male	II	Unclear	proximal	No	No	pMMR	No
GSM972053	55	Male	II	Unclear	proximal	No	No	pMMR	No
GSM972327	60	Male	II	Unclear	proximal	No	No	pMMR	No
GSM972187	62	Male	II	Unclear	proximal	No	No	pMMR	No
GSM972032	64	Female	II	Unclear	proximal	No	No	pMMR	No
GSM971986	66.3	Male	II	Unclear	proximal	No	No	pMMR	No
GSM971987	66.7	Male	II	Unclear	proximal	No	No	pMMR	No
GSM972089	68	Female	II	Unclear	proximal	No	No	pMMR	No
GSM972396	72	Male	II	Unclear	proximal	No	No	pMMR	No
GSM972459	80	Male	II	Unclear	proximal	No	No	pMMR	No
GSM971994	80.9	Male	II	Unclear	proximal	No	No	pMMR	No
GSM972255	81	Female	II	Unclear	proximal	No	No	pMMR	No
GSM972087	84	Female	II	Unclear	proximal	No	No	pMMR	No
GSM972521	90	Female	II	Unclear	proximal	No	No	pMMR	No
GSM972035	94	Female	II	Unclear	proximal	No	No	pMMR	No
GSM971996	63	Female	III	Unclear	proximal	No	No	pMMR	No
GSM972189	63	Male	III	Unclear	proximal	No	No	pMMR	No
GSM972354	68	Female	III	Unclear	proximal	No	No	pMMR	No
GSM972308	79	Female	III	Unclear	proximal	No	No	pMMR	No
GSM972176	85	Female	III	Unclear	proximal	No	No	pMMR	No
GSM972216	45	Female	IV	Unclear	distal	No	No	pMMR	Unclear
GSM972437	48	Female	IV	Unclear	distal	No	No	pMMR	Unclear
GSM972441	49	Female	IV	Unclear	distal	No	No	pMMR	Unclear
GSM972210	50	Male	IV	Unclear	distal	No	No	pMMR	Unclear
GSM972208	63	Male	IV	Unclear	distal	No	No	pMMR	Unclear
GSM972439	65	Male	IV	Unclear	distal	No	No	pMMR	Unclear
GSM972438	44	Male	IV	Unclear	proximal	No	No	pMMR	Unclear
GSM972503	42	Female	II	Unclear	distal	No	No	pMMR	Yes
GSM972124	49	Female	II	Unclear	distal	No	No	pMMR	Yes
GSM972333	49	Male	II	Unclear	distal	No	No	pMMR	Yes
GSM972225	51	Male	II	Unclear	distal	No	No	pMMR	Yes
GSM972423	52	Female	II	Unclear	distal	No	No	pMMR	Yes
GSM972358	53	Female	II	Unclear	distal	No	No	pMMR	Yes
GSM972093	55	Female	II	Unclear	distal	No	No	pMMR	Yes
GSM972311	55	Male	II	Unclear	distal	No	No	pMMR	Yes
GSM972417	59	Male	II	Unclear	distal	No	No	pMMR	Yes
GSM972381	63	Male	II	Unclear	distal	No	No	pMMR	Yes
GSM972125	64	Female	II	Unclear	distal	No	No	pMMR	Yes
GSM972128	64	Male	II	Unclear	distal	No	No	pMMR	Yes
GSM972180	66	Female	II	Unclear	distal	No	No	pMMR	Yes
GSM972190	68	Male	II	Unclear	distal	No	No	pMMR	Yes
GSM972484	68	Male	II	Unclear	distal	No	No	pMMR	Yes
GSM972338	69	Male	II	Unclear	distal	No	No	pMMR	Yes
GSM972460	70	Female	II	Unclear	distal	No	No	pMMR	Yes
GSM972306	70	Male	II	Unclear	distal	No	No	pMMR	Yes
GSM972424	70	Male	II	Unclear	distal	No	No	pMMR	Yes
GSM972204	78	Male	II	Unclear	distal	No	No	pMMR	Yes
GSM972194	43	Male	III	Unclear	distal	No	No	pMMR	Yes
GSM972020	49	Female	III	Unclear	distal	No	No	pMMR	Yes
GSM972474	49	Female	III	Unclear	distal	No	No	pMMR	Yes
GSM972025	49	Male	III	Unclear	distal	No	No	pMMR	Yes
GSM972238	53	Female	III	Unclear	distal	No	No	pMMR	Yes
GSM972105	53	Male	III	Unclear	distal	No	No	pMMR	Yes
GSM972360	54	Female	III	Unclear	distal	No	No	pMMR	Yes
GSM972136	54	Male	III	Unclear	distal	No	No	pMMR	Yes
GSM972230	55	Male	III	Unclear	distal	No	No	pMMR	Yes
GSM972202	57	Female	III	Unclear	distal	No	No	pMMR	Yes
GSM972021	58	Female	III	Unclear	distal	No	No	pMMR	Yes
GSM972185	58	Female	III	Unclear	distal	No	No	pMMR	Yes
GSM972029	58	Male	III	Unclear	distal	No	No	pMMR	Yes
GSM972369	58	Male	III	Unclear	distal	No	No	pMMR	Yes
GSM972115	59	Female	III	Unclear	distal	No	No	pMMR	Yes
GSM972377	59	Female	III	Unclear	distal	No	No	pMMR	Yes
GSM972476	61	Male	III	Unclear	distal	No	No	pMMR	Yes
GSM972024	62	Male	III	Unclear	distal	No	No	pMMR	Yes
GSM972428	62	Male	III	Unclear	distal	No	No	pMMR	Yes
GSM972096	63	Female	III	Unclear	distal	No	No	pMMR	Yes
GSM972336	63	Male	III	Unclear	distal	No	No	pMMR	Yes
GSM972395	64	Male	III	Unclear	distal	No	No	pMMR	Yes
GSM972207	65	Male	III	Unclear	distal	No	No	pMMR	Yes
GSM972211	65	Male	III	Unclear	distal	No	No	pMMR	Yes
GSM972374	65	Male	III	Unclear	distal	No	No	pMMR	Yes
GSM972203	66	Female	III	Unclear	distal	No	No	pMMR	Yes
GSM972352	66	Male	III	Unclear	distal	No	No	pMMR	Yes
GSM972413	66	Male	III	Unclear	distal	No	No	pMMR	Yes
GSM972323	67	Female	III	Unclear	distal	No	No	pMMR	Yes
GSM972481	67	Male	III	Unclear	distal	No	No	pMMR	Yes
GSM972018	68	Female	III	Unclear	distal	No	No	pMMR	Yes
GSM972368	70	Female	III	Unclear	distal	No	No	pMMR	Yes
GSM972435	71	Male	III	Unclear	distal	No	No	pMMR	Yes
GSM972370	73	Female	III	Unclear	distal	No	No	pMMR	Yes
GSM972376	73	Female	III	Unclear	distal	No	No	pMMR	Yes
GSM972199	73	Male	III	Unclear	distal	No	No	pMMR	Yes
GSM972328	74	Male	III	Unclear	distal	No	No	pMMR	Yes
GSM972174	75	Male	III	Unclear	distal	No	No	pMMR	Yes
GSM972107	76	Male	III	Unclear	distal	No	No	pMMR	Yes
GSM972520	76	Male	III	Unclear	distal	No	No	pMMR	Yes
GSM972000	76.4	Female	III	Unclear	distal	No	No	pMMR	Yes
GSM972099	78	Male	III	Unclear	distal	No	No	pMMR	Yes
GSM972116	79	Female	III	Unclear	distal	No	No	pMMR	Yes
GSM972514	79	Female	III	Unclear	distal	No	No	pMMR	Yes
GSM971961	39.2	Female	IV	Unclear	distal	No	No	pMMR	Yes
GSM972288	53	Male	IV	Unclear	distal	No	No	pMMR	Yes
GSM972299	54	Female	IV	Unclear	distal	No	No	pMMR	Yes
GSM972231	54	Male	IV	Unclear	distal	No	No	pMMR	Yes
GSM972043	56	Male	IV	Unclear	distal	No	No	pMMR	Yes
GSM972256	63	Female	IV	Unclear	distal	No	No	pMMR	Yes
GSM972039	65	Male	IV	Unclear	distal	No	No	pMMR	Yes
GSM972014	65.8	Male	IV	Unclear	distal	No	No	pMMR	Yes
GSM972240	67	Female	IV	Unclear	distal	No	No	pMMR	Yes
GSM972006	67.5	Female	IV	Unclear	distal	No	No	pMMR	Yes
GSM972236	71	Male	IV	Unclear	distal	No	No	pMMR	Yes
GSM972254	77	Female	IV	Unclear	distal	No	No	pMMR	Yes
GSM972430	43	Female	II	Unclear	proximal	No	No	pMMR	Yes
GSM972426	49	Male	II	Unclear	proximal	No	No	pMMR	Yes
GSM972359	56	Female	II	Unclear	proximal	No	No	pMMR	Yes
GSM972044	58	Male	II	Unclear	proximal	No	No	pMMR	Yes
GSM972472	58	Male	II	Unclear	proximal	No	No	pMMR	Yes
GSM972307	71	Female	II	Unclear	proximal	No	No	pMMR	Yes
GSM972309	78	Male	II	Unclear	proximal	No	No	pMMR	Yes
GSM972371	47	Male	III	Unclear	proximal	No	No	pMMR	Yes
GSM972373	66	Male	III	Unclear	proximal	No	No	pMMR	Yes
GSM972495	69	Female	III	Unclear	proximal	No	No	pMMR	Yes
GSM972027	70	Female	III	Unclear	proximal	No	No	pMMR	Yes
GSM972511	75	Male	III	Unclear	proximal	No	No	pMMR	Yes
GSM972201	78	Male	III	Unclear	proximal	No	No	pMMR	Yes
GSM972378	78	Male	III	Unclear	proximal	No	No	pMMR	Yes
GSM972109	96	Male	III	Unclear	proximal	No	No	pMMR	Yes
GSM972253	56	Female	IV	Unclear	proximal	No	No	pMMR	Yes
GSM972234	79	Male	IV	Unclear	proximal	No	No	pMMR	Yes
GSM437173	52	Female	II	2	Unclear	Unclear	Unclear	Unclear	Unclear
GSM437218	78	Female	III	2	Unclear	Unclear	Unclear	Unclear	Unclear
GSM437233	59	Female	IV	1	Unclear	Unclear	Unclear	Unclear	Unclear
GSM437122	70	Male	II	2	Unclear	Unclear	Unclear	Unclear	Unclear
GSM437161	60	Male	II	2	Unclear	Unclear	Unclear	Unclear	Unclear
GSM437174	46	Male	III	2	Unclear	Unclear	Unclear	Unclear	Unclear
GSM437217	26	Male	III	2	Unclear	Unclear	Unclear	Unclear	Unclear
GSM437234	46	Male	IV	2	Unclear	Unclear	Unclear	Unclear	Unclear
GSM437248	52	Male	IV	3	Unclear	Unclear	Unclear	Unclear	Unclear
GSM437096	56	Female	I	1	Unclear	Unclear	Unclear	Unclear	Unclear
GSM437103	80	Female	I	2	Unclear	Unclear	Unclear	Unclear	Unclear
GSM437106	78	Female	I	2	Unclear	Unclear	Unclear	Unclear	Unclear
GSM437108	87	Female	I	2	Unclear	Unclear	Unclear	Unclear	Unclear
GSM437109	74	Female	I	2	Unclear	Unclear	Unclear	Unclear	Unclear
GSM437112	86	Female	I	2	Unclear	Unclear	Unclear	Unclear	Unclear
GSM437117	74	Female	II	2	Unclear	Unclear	Unclear	Unclear	Unclear
GSM437118	77	Female	II	3	Unclear	Unclear	Unclear	Unclear	Unclear
GSM437120	43	Female	II	2	Unclear	Unclear	Unclear	Unclear	Unclear
GSM437121	51	Female	II	2	Unclear	Unclear	Unclear	Unclear	Unclear
GSM437123	78	Female	II	2	Unclear	Unclear	Unclear	Unclear	Unclear
GSM437126	76	Female	II	2	Unclear	Unclear	Unclear	Unclear	Unclear
GSM437127	58	Female	II	3	Unclear	Unclear	Unclear	Unclear	Unclear
GSM437131	71	Female	II	2	Unclear	Unclear	Unclear	Unclear	Unclear
GSM437132	79	Female	II	2	Unclear	Unclear	Unclear	Unclear	Unclear
GSM437133	75	Female	II	1	Unclear	Unclear	Unclear	Unclear	Unclear
GSM437134	74	Female	II	2	Unclear	Unclear	Unclear	Unclear	Unclear
GSM437135	74	Female	II	2	Unclear	Unclear	Unclear	Unclear	Unclear
GSM437136	83	Female	II	2	Unclear	Unclear	Unclear	Unclear	Unclear
GSM437138	57	Female	II	1	Unclear	Unclear	Unclear	Unclear	Unclear
GSM437139	65	Female	II	2	Unclear	Unclear	Unclear	Unclear	Unclear
GSM437140	86	Female	II	2	Unclear	Unclear	Unclear	Unclear	Unclear
GSM437141	89	Female	II	1	Unclear	Unclear	Unclear	Unclear	Unclear
GSM437142	56	Female	II	3	Unclear	Unclear	Unclear	Unclear	Unclear
GSM437143	86	Female	II	3	Unclear	Unclear	Unclear	Unclear	Unclear
GSM437145	78	Female	II	2	Unclear	Unclear	Unclear	Unclear	Unclear
GSM437147	66	Female	II	3	Unclear	Unclear	Unclear	Unclear	Unclear
GSM437148	65	Female	II	2	Unclear	Unclear	Unclear	Unclear	Unclear
GSM437152	48	Female	II	2	Unclear	Unclear	Unclear	Unclear	Unclear
GSM437155	38	Female	II	2	Unclear	Unclear	Unclear	Unclear	Unclear
GSM437157	59	Female	II	3	Unclear	Unclear	Unclear	Unclear	Unclear
GSM437158	76	Female	II	2	Unclear	Unclear	Unclear	Unclear	Unclear
GSM437163	64	Female	II	2	Unclear	Unclear	Unclear	Unclear	Unclear
GSM437165	87	Female	II	2	Unclear	Unclear	Unclear	Unclear	Unclear
GSM437171	40	Female	II	1	Unclear	Unclear	Unclear	Unclear	Unclear
GSM437178	71	Female	III	2	Unclear	Unclear	Unclear	Unclear	Unclear
GSM437179	64	Female	III	2	Unclear	Unclear	Unclear	Unclear	Unclear
GSM437181	53	Female	III	2	Unclear	Unclear	Unclear	Unclear	Unclear
GSM437182	92	Female	III	2	Unclear	Unclear	Unclear	Unclear	Unclear
GSM437185	48	Female	III	1	Unclear	Unclear	Unclear	Unclear	Unclear
GSM437193	87	Female	III	1	Unclear	Unclear	Unclear	Unclear	Unclear
GSM437197	83	Female	III	2	Unclear	Unclear	Unclear	Unclear	Unclear
GSM437201	64	Female	III	2	Unclear	Unclear	Unclear	Unclear	Unclear
GSM437203	67	Female	III	3	Unclear	Unclear	Unclear	Unclear	Unclear
GSM437205	73	Female	III	2	Unclear	Unclear	Unclear	Unclear	Unclear
GSM437206	83	Female	III	2	Unclear	Unclear	Unclear	Unclear	Unclear
GSM437208	63	Female	III	2	Unclear	Unclear	Unclear	Unclear	Unclear
GSM437210	71	Female	III	2	Unclear	Unclear	Unclear	Unclear	Unclear
GSM437211	51	Female	III	3	Unclear	Unclear	Unclear	Unclear	Unclear
GSM437212	78	Female	III	3	Unclear	Unclear	Unclear	Unclear	Unclear
GSM437219	71	Female	III	2	Unclear	Unclear	Unclear	Unclear	Unclear
GSM437223	75	Female	III	2	Unclear	Unclear	Unclear	Unclear	Unclear
GSM437225	78	Female	III	2	Unclear	Unclear	Unclear	Unclear	Unclear
GSM437226	61	Female	III	2	Unclear	Unclear	Unclear	Unclear	Unclear
GSM437228	79	Female	III	2	Unclear	Unclear	Unclear	Unclear	Unclear
GSM437229	81	Female	III	3	Unclear	Unclear	Unclear	Unclear	Unclear
GSM437230	62	Female	III	2	Unclear	Unclear	Unclear	Unclear	Unclear
GSM437232	72	Female	IV	2	Unclear	Unclear	Unclear	Unclear	Unclear
GSM437241	82	Female	IV	3	Unclear	Unclear	Unclear	Unclear	Unclear
GSM437242	58	Female	IV	3	Unclear	Unclear	Unclear	Unclear	Unclear
GSM437246	82	Female	IV	2	Unclear	Unclear	Unclear	Unclear	Unclear
GSM437252	65	Female	IV	2	Unclear	Unclear	Unclear	Unclear	Unclear
GSM437256	69	Female	IV	2	Unclear	Unclear	Unclear	Unclear	Unclear
GSM437257	42	Female	IV	2	Unclear	Unclear	Unclear	Unclear	Unclear
GSM437258	78	Female	IV	2	Unclear	Unclear	Unclear	Unclear	Unclear
GSM437264	82	Female	IV	2	Unclear	Unclear	Unclear	Unclear	Unclear
GSM437266	78	Female	IV	3	Unclear	Unclear	Unclear	Unclear	Unclear
GSM437267	66	Female	IV	3	Unclear	Unclear	Unclear	Unclear	Unclear
GSM437093	73	Male	I	2	Unclear	Unclear	Unclear	Unclear	Unclear
GSM437094	63	Male	I	1	Unclear	Unclear	Unclear	Unclear	Unclear
GSM437097	50	Male	I	2	Unclear	Unclear	Unclear	Unclear	Unclear
GSM437099	66	Male	I	1	Unclear	Unclear	Unclear	Unclear	Unclear
GSM437100	63	Male	I	2	Unclear	Unclear	Unclear	Unclear	Unclear
GSM437101	88	Male	I	2	Unclear	Unclear	Unclear	Unclear	Unclear
GSM437102	66	Male	I	2	Unclear	Unclear	Unclear	Unclear	Unclear
GSM437104	62	Male	I	2	Unclear	Unclear	Unclear	Unclear	Unclear
GSM437107	76	Male	I	1	Unclear	Unclear	Unclear	Unclear	Unclear
GSM437110	55	Male	I	2	Unclear	Unclear	Unclear	Unclear	Unclear
GSM437111	71	Male	I	2	Unclear	Unclear	Unclear	Unclear	Unclear
GSM437113	58	Male	I	2	Unclear	Unclear	Unclear	Unclear	Unclear
GSM437115	57	Male	I	1	Unclear	Unclear	Unclear	Unclear	Unclear
GSM437116	81	Male	I	2	Unclear	Unclear	Unclear	Unclear	Unclear
GSM437124	80	Male	II	2	Unclear	Unclear	Unclear	Unclear	Unclear
GSM437125	66	Male	II	2	Unclear	Unclear	Unclear	Unclear	Unclear
GSM437128	74	Male	II	2	Unclear	Unclear	Unclear	Unclear	Unclear
GSM437129	49	Male	II	2	Unclear	Unclear	Unclear	Unclear	Unclear
GSM437137	73	Male	II	2	Unclear	Unclear	Unclear	Unclear	Unclear
GSM437144	71	Male	II	2	Unclear	Unclear	Unclear	Unclear	Unclear
GSM437146	76	Male	II	2	Unclear	Unclear	Unclear	Unclear	Unclear
GSM437150	67	Male	II	1	Unclear	Unclear	Unclear	Unclear	Unclear
GSM437151	56	Male	II	2	Unclear	Unclear	Unclear	Unclear	Unclear
GSM437154	71	Male	II	2	Unclear	Unclear	Unclear	Unclear	Unclear
GSM437156	73	Male	II	2	Unclear	Unclear	Unclear	Unclear	Unclear
GSM437159	71	Male	II	2	Unclear	Unclear	Unclear	Unclear	Unclear
GSM437160	58	Male	II	2	Unclear	Unclear	Unclear	Unclear	Unclear
GSM437162	71	Male	II	2	Unclear	Unclear	Unclear	Unclear	Unclear
GSM437166	51	Male	II	2	Unclear	Unclear	Unclear	Unclear	Unclear
GSM437167	69	Male	II	2	Unclear	Unclear	Unclear	Unclear	Unclear
GSM437168	78	Male	II	2	Unclear	Unclear	Unclear	Unclear	Unclear
GSM437170	54	Male	II	2	Unclear	Unclear	Unclear	Unclear	Unclear
GSM437172	68	Male	II	2	Unclear	Unclear	Unclear	Unclear	Unclear
GSM437175	39	Male	III	2	Unclear	Unclear	Unclear	Unclear	Unclear
GSM437176	38	Male	III	2	Unclear	Unclear	Unclear	Unclear	Unclear
GSM437177	26	Male	III	2	Unclear	Unclear	Unclear	Unclear	Unclear
GSM437180	53	Male	III	1	Unclear	Unclear	Unclear	Unclear	Unclear
GSM437183	60	Male	III	1	Unclear	Unclear	Unclear	Unclear	Unclear
GSM437184	74	Male	III	3	Unclear	Unclear	Unclear	Unclear	Unclear
GSM437186	63	Male	III	2	Unclear	Unclear	Unclear	Unclear	Unclear
GSM437187	58	Male	III	3	Unclear	Unclear	Unclear	Unclear	Unclear
GSM437188	75	Male	III	2	Unclear	Unclear	Unclear	Unclear	Unclear
GSM437189	63	Male	III	2	Unclear	Unclear	Unclear	Unclear	Unclear
GSM437192	63	Male	III	2	Unclear	Unclear	Unclear	Unclear	Unclear
GSM437194	63	Male	III	2	Unclear	Unclear	Unclear	Unclear	Unclear
GSM437195	87	Male	III	2	Unclear	Unclear	Unclear	Unclear	Unclear
GSM437196	30	Male	III	3	Unclear	Unclear	Unclear	Unclear	Unclear
GSM437198	55	Male	III	1	Unclear	Unclear	Unclear	Unclear	Unclear
GSM437200	69	Male	III	2	Unclear	Unclear	Unclear	Unclear	Unclear
GSM437202	62	Male	III	3	Unclear	Unclear	Unclear	Unclear	Unclear
GSM437204	57	Male	III	2	Unclear	Unclear	Unclear	Unclear	Unclear
GSM437209	69	Male	III	3	Unclear	Unclear	Unclear	Unclear	Unclear
GSM437213	72	Male	III	3	Unclear	Unclear	Unclear	Unclear	Unclear
GSM437214	46	Male	III	2	Unclear	Unclear	Unclear	Unclear	Unclear
GSM437215	67	Male	III	2	Unclear	Unclear	Unclear	Unclear	Unclear
GSM437216	67	Male	III	3	Unclear	Unclear	Unclear	Unclear	Unclear
GSM437221	46	Male	III	2	Unclear	Unclear	Unclear	Unclear	Unclear
GSM437222	41	Male	III	2	Unclear	Unclear	Unclear	Unclear	Unclear
GSM437224	54	Male	III	2	Unclear	Unclear	Unclear	Unclear	Unclear
GSM437227	74	Male	III	2	Unclear	Unclear	Unclear	Unclear	Unclear
GSM437231	64	Male	IV	2	Unclear	Unclear	Unclear	Unclear	Unclear
GSM437235	69	Male	IV	3	Unclear	Unclear	Unclear	Unclear	Unclear
GSM437236	73	Male	IV	2	Unclear	Unclear	Unclear	Unclear	Unclear
GSM437237	66	Male	IV	2	Unclear	Unclear	Unclear	Unclear	Unclear
GSM437238	54	Male	IV	2	Unclear	Unclear	Unclear	Unclear	Unclear
GSM437239	88	Male	IV	2	Unclear	Unclear	Unclear	Unclear	Unclear
GSM437240	58	Male	IV	2	Unclear	Unclear	Unclear	Unclear	Unclear
GSM437243	69	Male	IV	2	Unclear	Unclear	Unclear	Unclear	Unclear
GSM437244	51	Male	IV	2	Unclear	Unclear	Unclear	Unclear	Unclear
GSM437247	60	Male	IV	3	Unclear	Unclear	Unclear	Unclear	Unclear
GSM437249	59	Male	IV	2	Unclear	Unclear	Unclear	Unclear	Unclear
GSM437250	56	Male	IV	3	Unclear	Unclear	Unclear	Unclear	Unclear
GSM437251	63	Male	IV	2	Unclear	Unclear	Unclear	Unclear	Unclear
GSM437253	54	Male	IV	3	Unclear	Unclear	Unclear	Unclear	Unclear
GSM437254	76	Male	IV	3	Unclear	Unclear	Unclear	Unclear	Unclear
GSM437259	51	Male	IV	2	Unclear	Unclear	Unclear	Unclear	Unclear
GSM437260	63	Male	IV	2	Unclear	Unclear	Unclear	Unclear	Unclear
GSM437261	66	Male	IV	2	Unclear	Unclear	Unclear	Unclear	Unclear
GSM437262	73	Male	IV	2	Unclear	Unclear	Unclear	Unclear	Unclear
GSM437263	62	Male	IV	2	Unclear	Unclear	Unclear	Unclear	Unclear
GSM437265	76	Male	IV	2	Unclear	Unclear	Unclear	Unclear	Unclear
GSM437268	68	Male	IV	2	Unclear	Unclear	Unclear	Unclear	Unclear
GSM437269	47	Male	IV	2	Unclear	Unclear	Unclear	Unclear	Unclear
GSM437119	41	Male	II	2	Unclear	Unclear	Unclear	Unclear	Unclear
GSM437098	63	Female	I	2	Unclear	Unclear	Unclear	Unclear	Unclear
GSM437130	54	Female	II	2	Unclear	Unclear	Unclear	Unclear	Unclear
GSM437149	74	Female	II	2	Unclear	Unclear	Unclear	Unclear	Unclear
GSM437164	84	Female	II	2	Unclear	Unclear	Unclear	Unclear	Unclear
GSM437169	65	Female	II	2	Unclear	Unclear	Unclear	Unclear	Unclear
GSM437191	71	Female	III	2	Unclear	Unclear	Unclear	Unclear	Unclear
GSM437207	65	Female	III	2	Unclear	Unclear	Unclear	Unclear	Unclear
GSM437220	60	Female	III	2	Unclear	Unclear	Unclear	Unclear	Unclear
GSM437245	70	Female	IV	2	Unclear	Unclear	Unclear	Unclear	Unclear
GSM437255	58	Female	IV	2	Unclear	Unclear	Unclear	Unclear	Unclear
GSM437095	51	Male	I	2	Unclear	Unclear	Unclear	Unclear	Unclear
GSM437105	82	Male	I	2	Unclear	Unclear	Unclear	Unclear	Unclear
GSM437114	78	Male	I	2	Unclear	Unclear	Unclear	Unclear	Unclear
GSM437153	68	Male	II	2	Unclear	Unclear	Unclear	Unclear	Unclear
GSM437190	46	Male	III	2	Unclear	Unclear	Unclear	Unclear	Unclear
GSM437199	66	Male	III	2	Unclear	Unclear	Unclear	Unclear	Unclear
GSM950428	Unclear	Unclear	I	Unclear	Unclear	Unclear	Unclear	Unclear	Unclear
GSM950440	Unclear	Unclear	I	Unclear	Unclear	Unclear	Unclear	Unclear	Unclear
GSM950441	Unclear	Unclear	I	Unclear	Unclear	Unclear	Unclear	Unclear	Unclear
GSM950442	Unclear	Unclear	I	Unclear	Unclear	Unclear	Unclear	Unclear	Unclear
GSM950443	Unclear	Unclear	I	Unclear	Unclear	Unclear	Unclear	Unclear	Unclear
GSM950445	Unclear	Unclear	I	Unclear	Unclear	Unclear	Unclear	Unclear	Unclear
GSM950447	Unclear	Unclear	I	Unclear	Unclear	Unclear	Unclear	Unclear	Unclear
GSM950467	Unclear	Unclear	I	Unclear	Unclear	Unclear	Unclear	Unclear	Unclear
GSM950469	Unclear	Unclear	I	Unclear	Unclear	Unclear	Unclear	Unclear	Unclear
GSM950472	Unclear	Unclear	I	Unclear	Unclear	Unclear	Unclear	Unclear	Unclear
GSM950475	Unclear	Unclear	I	Unclear	Unclear	Unclear	Unclear	Unclear	Unclear
GSM950476	Unclear	Unclear	I	Unclear	Unclear	Unclear	Unclear	Unclear	Unclear
GSM950477	Unclear	Unclear	I	Unclear	Unclear	Unclear	Unclear	Unclear	Unclear
GSM950483	Unclear	Unclear	I	Unclear	Unclear	Unclear	Unclear	Unclear	Unclear
GSM950489	Unclear	Unclear	I	Unclear	Unclear	Unclear	Unclear	Unclear	Unclear
GSM950496	Unclear	Unclear	I	Unclear	Unclear	Unclear	Unclear	Unclear	Unclear
GSM950499	Unclear	Unclear	I	Unclear	Unclear	Unclear	Unclear	Unclear	Unclear
GSM950503	Unclear	Unclear	I	Unclear	Unclear	Unclear	Unclear	Unclear	Unclear
GSM950417	Unclear	Unclear	II	Unclear	Unclear	Unclear	Unclear	Unclear	Unclear
GSM950418	Unclear	Unclear	II	Unclear	Unclear	Unclear	Unclear	Unclear	Unclear
GSM950420	Unclear	Unclear	II	Unclear	Unclear	Unclear	Unclear	Unclear	Unclear
GSM950423	Unclear	Unclear	II	Unclear	Unclear	Unclear	Unclear	Unclear	Unclear
GSM950430	Unclear	Unclear	II	Unclear	Unclear	Unclear	Unclear	Unclear	Unclear
GSM950435	Unclear	Unclear	II	Unclear	Unclear	Unclear	Unclear	Unclear	Unclear
GSM950437	Unclear	Unclear	II	Unclear	Unclear	Unclear	Unclear	Unclear	Unclear
GSM950444	Unclear	Unclear	II	Unclear	Unclear	Unclear	Unclear	Unclear	Unclear
GSM950448	Unclear	Unclear	II	Unclear	Unclear	Unclear	Unclear	Unclear	Unclear
GSM950453	Unclear	Unclear	II	Unclear	Unclear	Unclear	Unclear	Unclear	Unclear
GSM950454	Unclear	Unclear	II	Unclear	Unclear	Unclear	Unclear	Unclear	Unclear
GSM950460	Unclear	Unclear	II	Unclear	Unclear	Unclear	Unclear	Unclear	Unclear
GSM950461	Unclear	Unclear	II	Unclear	Unclear	Unclear	Unclear	Unclear	Unclear
GSM950462	Unclear	Unclear	II	Unclear	Unclear	Unclear	Unclear	Unclear	Unclear
GSM950465	Unclear	Unclear	II	Unclear	Unclear	Unclear	Unclear	Unclear	Unclear
GSM950468	Unclear	Unclear	II	Unclear	Unclear	Unclear	Unclear	Unclear	Unclear
GSM950474	Unclear	Unclear	II	Unclear	Unclear	Unclear	Unclear	Unclear	Unclear
GSM950479	Unclear	Unclear	II	Unclear	Unclear	Unclear	Unclear	Unclear	Unclear
GSM950481	Unclear	Unclear	II	Unclear	Unclear	Unclear	Unclear	Unclear	Unclear
GSM950485	Unclear	Unclear	II	Unclear	Unclear	Unclear	Unclear	Unclear	Unclear
GSM950487	Unclear	Unclear	II	Unclear	Unclear	Unclear	Unclear	Unclear	Unclear
GSM950490	Unclear	Unclear	II	Unclear	Unclear	Unclear	Unclear	Unclear	Unclear
GSM950495	Unclear	Unclear	II	Unclear	Unclear	Unclear	Unclear	Unclear	Unclear
GSM950497	Unclear	Unclear	II	Unclear	Unclear	Unclear	Unclear	Unclear	Unclear
GSM950500	Unclear	Unclear	II	Unclear	Unclear	Unclear	Unclear	Unclear	Unclear
GSM950504	Unclear	Unclear	II	Unclear	Unclear	Unclear	Unclear	Unclear	Unclear
GSM950506	Unclear	Unclear	II	Unclear	Unclear	Unclear	Unclear	Unclear	Unclear
GSM950507	Unclear	Unclear	II	Unclear	Unclear	Unclear	Unclear	Unclear	Unclear
GSM950512	Unclear	Unclear	II	Unclear	Unclear	Unclear	Unclear	Unclear	Unclear
GSM950513	Unclear	Unclear	II	Unclear	Unclear	Unclear	Unclear	Unclear	Unclear
GSM950516	Unclear	Unclear	II	Unclear	Unclear	Unclear	Unclear	Unclear	Unclear
GSM950519	Unclear	Unclear	II	Unclear	Unclear	Unclear	Unclear	Unclear	Unclear
GSM950522	Unclear	Unclear	II	Unclear	Unclear	Unclear	Unclear	Unclear	Unclear
GSM950523	Unclear	Unclear	II	Unclear	Unclear	Unclear	Unclear	Unclear	Unclear
GSM950532	Unclear	Unclear	II	Unclear	Unclear	Unclear	Unclear	Unclear	Unclear
GSM950419	Unclear	Unclear	III	Unclear	Unclear	Unclear	Unclear	Unclear	Unclear
GSM950421	Unclear	Unclear	III	Unclear	Unclear	Unclear	Unclear	Unclear	Unclear
GSM950422	Unclear	Unclear	III	Unclear	Unclear	Unclear	Unclear	Unclear	Unclear
GSM950424	Unclear	Unclear	III	Unclear	Unclear	Unclear	Unclear	Unclear	Unclear
GSM950425	Unclear	Unclear	III	Unclear	Unclear	Unclear	Unclear	Unclear	Unclear
GSM950426	Unclear	Unclear	III	Unclear	Unclear	Unclear	Unclear	Unclear	Unclear
GSM950429	Unclear	Unclear	III	Unclear	Unclear	Unclear	Unclear	Unclear	Unclear
GSM950431	Unclear	Unclear	III	Unclear	Unclear	Unclear	Unclear	Unclear	Unclear
GSM950432	Unclear	Unclear	III	Unclear	Unclear	Unclear	Unclear	Unclear	Unclear
GSM950433	Unclear	Unclear	III	Unclear	Unclear	Unclear	Unclear	Unclear	Unclear
GSM950434	Unclear	Unclear	III	Unclear	Unclear	Unclear	Unclear	Unclear	Unclear
GSM950436	Unclear	Unclear	III	Unclear	Unclear	Unclear	Unclear	Unclear	Unclear
GSM950438	Unclear	Unclear	III	Unclear	Unclear	Unclear	Unclear	Unclear	Unclear
GSM950439	Unclear	Unclear	III	Unclear	Unclear	Unclear	Unclear	Unclear	Unclear
GSM950446	Unclear	Unclear	III	Unclear	Unclear	Unclear	Unclear	Unclear	Unclear
GSM950449	Unclear	Unclear	III	Unclear	Unclear	Unclear	Unclear	Unclear	Unclear
GSM950450	Unclear	Unclear	III	Unclear	Unclear	Unclear	Unclear	Unclear	Unclear
GSM950452	Unclear	Unclear	III	Unclear	Unclear	Unclear	Unclear	Unclear	Unclear
GSM950455	Unclear	Unclear	III	Unclear	Unclear	Unclear	Unclear	Unclear	Unclear
GSM950457	Unclear	Unclear	III	Unclear	Unclear	Unclear	Unclear	Unclear	Unclear
GSM950459	Unclear	Unclear	III	Unclear	Unclear	Unclear	Unclear	Unclear	Unclear
GSM950463	Unclear	Unclear	III	Unclear	Unclear	Unclear	Unclear	Unclear	Unclear
GSM950470	Unclear	Unclear	III	Unclear	Unclear	Unclear	Unclear	Unclear	Unclear
GSM950471	Unclear	Unclear	III	Unclear	Unclear	Unclear	Unclear	Unclear	Unclear
GSM950478	Unclear	Unclear	III	Unclear	Unclear	Unclear	Unclear	Unclear	Unclear
GSM950480	Unclear	Unclear	III	Unclear	Unclear	Unclear	Unclear	Unclear	Unclear
GSM950484	Unclear	Unclear	III	Unclear	Unclear	Unclear	Unclear	Unclear	Unclear
GSM950486	Unclear	Unclear	III	Unclear	Unclear	Unclear	Unclear	Unclear	Unclear
GSM950492	Unclear	Unclear	III	Unclear	Unclear	Unclear	Unclear	Unclear	Unclear
GSM950505	Unclear	Unclear	III	Unclear	Unclear	Unclear	Unclear	Unclear	Unclear
GSM950509	Unclear	Unclear	III	Unclear	Unclear	Unclear	Unclear	Unclear	Unclear
GSM950514	Unclear	Unclear	III	Unclear	Unclear	Unclear	Unclear	Unclear	Unclear
GSM950517	Unclear	Unclear	III	Unclear	Unclear	Unclear	Unclear	Unclear	Unclear
GSM950520	Unclear	Unclear	III	Unclear	Unclear	Unclear	Unclear	Unclear	Unclear
GSM950521	Unclear	Unclear	III	Unclear	Unclear	Unclear	Unclear	Unclear	Unclear
GSM950525	Unclear	Unclear	III	Unclear	Unclear	Unclear	Unclear	Unclear	Unclear
GSM950528	Unclear	Unclear	III	Unclear	Unclear	Unclear	Unclear	Unclear	Unclear
GSM950529	Unclear	Unclear	III	Unclear	Unclear	Unclear	Unclear	Unclear	Unclear
GSM950531	Unclear	Unclear	III	Unclear	Unclear	Unclear	Unclear	Unclear	Unclear
GSM950411	Unclear	Unclear	IV	Unclear	Unclear	Unclear	Unclear	Unclear	Unclear
GSM950412	Unclear	Unclear	IV	Unclear	Unclear	Unclear	Unclear	Unclear	Unclear
GSM950413	Unclear	Unclear	IV	Unclear	Unclear	Unclear	Unclear	Unclear	Unclear
GSM950414	Unclear	Unclear	IV	Unclear	Unclear	Unclear	Unclear	Unclear	Unclear
GSM950415	Unclear	Unclear	IV	Unclear	Unclear	Unclear	Unclear	Unclear	Unclear
GSM950416	Unclear	Unclear	IV	Unclear	Unclear	Unclear	Unclear	Unclear	Unclear
GSM950427	Unclear	Unclear	IV	Unclear	Unclear	Unclear	Unclear	Unclear	Unclear
GSM950451	Unclear	Unclear	IV	Unclear	Unclear	Unclear	Unclear	Unclear	Unclear
GSM950456	Unclear	Unclear	IV	Unclear	Unclear	Unclear	Unclear	Unclear	Unclear
GSM950458	Unclear	Unclear	IV	Unclear	Unclear	Unclear	Unclear	Unclear	Unclear
GSM950464	Unclear	Unclear	IV	Unclear	Unclear	Unclear	Unclear	Unclear	Unclear
GSM950466	Unclear	Unclear	IV	Unclear	Unclear	Unclear	Unclear	Unclear	Unclear
GSM950473	Unclear	Unclear	IV	Unclear	Unclear	Unclear	Unclear	Unclear	Unclear
GSM950482	Unclear	Unclear	IV	Unclear	Unclear	Unclear	Unclear	Unclear	Unclear
GSM950488	Unclear	Unclear	IV	Unclear	Unclear	Unclear	Unclear	Unclear	Unclear
GSM950491	Unclear	Unclear	IV	Unclear	Unclear	Unclear	Unclear	Unclear	Unclear
GSM950493	Unclear	Unclear	IV	Unclear	Unclear	Unclear	Unclear	Unclear	Unclear
GSM950494	Unclear	Unclear	IV	Unclear	Unclear	Unclear	Unclear	Unclear	Unclear
GSM950498	Unclear	Unclear	IV	Unclear	Unclear	Unclear	Unclear	Unclear	Unclear
GSM950501	Unclear	Unclear	IV	Unclear	Unclear	Unclear	Unclear	Unclear	Unclear
GSM950502	Unclear	Unclear	IV	Unclear	Unclear	Unclear	Unclear	Unclear	Unclear
GSM950508	Unclear	Unclear	IV	Unclear	Unclear	Unclear	Unclear	Unclear	Unclear
GSM950510	Unclear	Unclear	IV	Unclear	Unclear	Unclear	Unclear	Unclear	Unclear
GSM950511	Unclear	Unclear	IV	Unclear	Unclear	Unclear	Unclear	Unclear	Unclear
GSM950515	Unclear	Unclear	IV	Unclear	Unclear	Unclear	Unclear	Unclear	Unclear
GSM950518	Unclear	Unclear	IV	Unclear	Unclear	Unclear	Unclear	Unclear	Unclear
GSM950524	Unclear	Unclear	IV	Unclear	Unclear	Unclear	Unclear	Unclear	Unclear
GSM950526	Unclear	Unclear	IV	Unclear	Unclear	Unclear	Unclear	Unclear	Unclear
GSM950527	Unclear	Unclear	IV	Unclear	Unclear	Unclear	Unclear	Unclear	Unclear
GSM950530	Unclear	Unclear	IV	Unclear	Unclear	Unclear	Unclear	Unclear	Unclear

## Sheet: S7
Supplementary Table S7. ER stress-related ERcluster and GeneCluster in GEO datasets
ID	ERcluster	GeneCluster
GSE17536_GSM437093	A	A
GSE17536_GSM437094	A	A
GSE17536_GSM437095	A	A
GSE17536_GSM437096	A	A
GSE17536_GSM437097	A	A
GSE17536_GSM437098	A	B
GSE17536_GSM437099	A	A
GSE17536_GSM437100	A	A
GSE17536_GSM437101	A	A
GSE17536_GSM437102	B	B
GSE17536_GSM437103	A	A
GSE17536_GSM437104	A	A
GSE17536_GSM437105	B	A
GSE17536_GSM437106	A	A
GSE17536_GSM437107	A	A
GSE17536_GSM437108	A	A
GSE17536_GSM437109	B	B
GSE17536_GSM437110	A	A
GSE17536_GSM437111	B	B
GSE17536_GSM437112	A	A
GSE17536_GSM437113	A	A
GSE17536_GSM437114	A	A
GSE17536_GSM437115	A	A
GSE17536_GSM437116	A	A
GSE17536_GSM437117	A	B
GSE17536_GSM437118	B	B
GSE17536_GSM437119	B	B
GSE17536_GSM437120	B	A
GSE17536_GSM437121	A	A
GSE17536_GSM437122	A	A
GSE17536_GSM437123	B	A
GSE17536_GSM437124	A	B
GSE17536_GSM437125	B	B
GSE17536_GSM437126	B	A
GSE17536_GSM437127	A	B
GSE17536_GSM437128	A	A
GSE17536_GSM437129	A	A
GSE17536_GSM437130	B	B
GSE17536_GSM437131	A	A
GSE17536_GSM437132	A	A
GSE17536_GSM437133	B	B
GSE17536_GSM437134	A	B
GSE17536_GSM437135	B	B
GSE17536_GSM437136	A	A
GSE17536_GSM437137	A	A
GSE17536_GSM437138	A	B
GSE17536_GSM437139	A	A
GSE17536_GSM437140	A	A
GSE17536_GSM437141	A	A
GSE17536_GSM437142	A	A
GSE17536_GSM437143	A	A
GSE17536_GSM437144	B	B
GSE17536_GSM437145	B	B
GSE17536_GSM437146	A	A
GSE17536_GSM437147	B	A
GSE17536_GSM437148	B	A
GSE17536_GSM437149	B	B
GSE17536_GSM437150	B	A
GSE17536_GSM437151	A	A
GSE17536_GSM437152	B	B
GSE17536_GSM437153	A	A
GSE17536_GSM437154	A	A
GSE17536_GSM437155	B	B
GSE17536_GSM437156	B	B
GSE17536_GSM437157	B	B
GSE17536_GSM437158	A	A
GSE17536_GSM437159	A	B
GSE17536_GSM437160	B	A
GSE17536_GSM437161	B	B
GSE17536_GSM437162	A	A
GSE17536_GSM437163	A	B
GSE17536_GSM437164	A	A
GSE17536_GSM437165	A	A
GSE17536_GSM437166	B	B
GSE17536_GSM437167	B	A
GSE17536_GSM437168	A	A
GSE17536_GSM437169	A	A
GSE17536_GSM437170	A	A
GSE17536_GSM437171	B	B
GSE17536_GSM437172	A	A
GSE17536_GSM437173	B	B
GSE17536_GSM437174	B	B
GSE17536_GSM437175	B	B
GSE17536_GSM437176	B	B
GSE17536_GSM437177	A	A
GSE17536_GSM437178	B	B
GSE17536_GSM437179	A	A
GSE17536_GSM437180	B	B
GSE17536_GSM437181	B	B
GSE17536_GSM437182	A	B
GSE17536_GSM437183	A	A
GSE17536_GSM437184	B	B
GSE17536_GSM437185	A	A
GSE17536_GSM437186	A	A
GSE17536_GSM437187	B	B
GSE17536_GSM437188	A	B
GSE17536_GSM437189	A	B
GSE17536_GSM437190	B	B
GSE17536_GSM437191	A	A
GSE17536_GSM437192	A	B
GSE17536_GSM437193	B	A
GSE17536_GSM437194	A	A
GSE17536_GSM437195	A	B
GSE17536_GSM437196	B	B
GSE17536_GSM437197	B	B
GSE17536_GSM437198	B	B
GSE17536_GSM437199	B	B
GSE17536_GSM437200	B	B
GSE17536_GSM437201	B	B
GSE17536_GSM437202	B	B
GSE17536_GSM437203	B	B
GSE17536_GSM437204	B	B
GSE17536_GSM437205	A	A
GSE17536_GSM437206	A	A
GSE17536_GSM437207	B	B
GSE17536_GSM437208	A	A
GSE17536_GSM437209	B	B
GSE17536_GSM437210	B	B
GSE17536_GSM437211	B	B
GSE17536_GSM437212	B	B
GSE17536_GSM437213	A	A
GSE17536_GSM437214	A	B
GSE17536_GSM437215	A	A
GSE17536_GSM437216	A	A
GSE17536_GSM437217	A	A
GSE17536_GSM437218	A	A
GSE17536_GSM437219	A	A
GSE17536_GSM437220	A	A
GSE17536_GSM437221	A	A
GSE17536_GSM437222	B	B
GSE17536_GSM437223	B	B
GSE17536_GSM437224	B	B
GSE17536_GSM437225	B	B
GSE17536_GSM437226	B	B
GSE17536_GSM437227	A	A
GSE17536_GSM437228	A	A
GSE17536_GSM437229	B	B
GSE17536_GSM437230	A	A
GSE17536_GSM437231	A	B
GSE17536_GSM437232	A	A
GSE17536_GSM437233	A	B
GSE17536_GSM437234	B	B
GSE17536_GSM437235	B	B
GSE17536_GSM437236	A	A
GSE17536_GSM437237	A	A
GSE17536_GSM437238	A	A
GSE17536_GSM437239	B	B
GSE17536_GSM437240	A	A
GSE17536_GSM437241	A	B
GSE17536_GSM437242	A	B
GSE17536_GSM437243	B	B
GSE17536_GSM437244	A	A
GSE17536_GSM437245	B	B
GSE17536_GSM437246	A	A
GSE17536_GSM437247	A	B
GSE17536_GSM437248	A	A
GSE17536_GSM437249	A	A
GSE17536_GSM437250	B	B
GSE17536_GSM437251	B	B
GSE17536_GSM437252	A	A
GSE17536_GSM437253	A	A
GSE17536_GSM437254	B	A
GSE17536_GSM437255	A	A
GSE17536_GSM437256	A	A
GSE17536_GSM437257	B	B
GSE17536_GSM437258	A	A
GSE17536_GSM437259	A	A
GSE17536_GSM437260	B	A
GSE17536_GSM437261	A	A
GSE17536_GSM437262	A	B
GSE17536_GSM437263	B	B
GSE17536_GSM437264	A	A
GSE17536_GSM437265	B	B
GSE17536_GSM437266	A	A
GSE17536_GSM437267	B	B
GSE17536_GSM437268	A	A
GSE17536_GSM437269	A	A
GSE38832_GSM950411	B	B
GSE38832_GSM950412	A	B
GSE38832_GSM950413	B	B
GSE38832_GSM950414	B	A
GSE38832_GSM950415	A	A
GSE38832_GSM950416	A	A
GSE38832_GSM950417	A	A
GSE38832_GSM950418	A	A
GSE38832_GSM950419	A	A
GSE38832_GSM950420	B	A
GSE38832_GSM950421	B	B
GSE38832_GSM950422	B	B
GSE38832_GSM950423	A	B
GSE38832_GSM950424	B	B
GSE38832_GSM950425	B	B
GSE38832_GSM950426	A	A
GSE38832_GSM950427	A	A
GSE38832_GSM950428	A	A
GSE38832_GSM950429	B	A
GSE38832_GSM950430	B	B
GSE38832_GSM950431	A	A
GSE38832_GSM950432	A	A
GSE38832_GSM950433	A	B
GSE38832_GSM950434	A	A
GSE38832_GSM950435	A	A
GSE38832_GSM950436	A	A
GSE38832_GSM950437	A	A
GSE38832_GSM950438	A	A
GSE38832_GSM950439	A	A
GSE38832_GSM950440	A	A
GSE38832_GSM950441	A	A
GSE38832_GSM950442	B	B
GSE38832_GSM950443	A	A
GSE38832_GSM950444	B	B
GSE38832_GSM950445	A	B
GSE38832_GSM950446	B	B
GSE38832_GSM950447	B	B
GSE38832_GSM950448	A	A
GSE38832_GSM950449	B	B
GSE38832_GSM950450	A	A
GSE38832_GSM950451	B	B
GSE38832_GSM950452	A	B
GSE38832_GSM950453	A	A
GSE38832_GSM950454	A	A
GSE38832_GSM950455	B	B
GSE38832_GSM950456	A	A
GSE38832_GSM950457	B	B
GSE38832_GSM950458	A	A
GSE38832_GSM950459	B	B
GSE38832_GSM950460	A	A
GSE38832_GSM950461	A	B
GSE38832_GSM950462	A	A
GSE38832_GSM950463	A	A
GSE38832_GSM950464	B	B
GSE38832_GSM950465	B	B
GSE38832_GSM950466	B	B
GSE38832_GSM950467	A	B
GSE38832_GSM950468	B	B
GSE38832_GSM950469	B	B
GSE38832_GSM950470	A	B
GSE38832_GSM950471	A	A
GSE38832_GSM950472	A	A
GSE38832_GSM950473	B	B
GSE38832_GSM950474	A	A
GSE38832_GSM950475	A	A
GSE38832_GSM950476	B	B
GSE38832_GSM950477	A	A
GSE38832_GSM950478	A	B
GSE38832_GSM950479	A	A
GSE38832_GSM950480	A	A
GSE38832_GSM950481	B	B
GSE38832_GSM950482	A	A
GSE38832_GSM950483	B	A
GSE38832_GSM950484	B	B
GSE38832_GSM950485	A	B
GSE38832_GSM950486	A	A
GSE38832_GSM950487	A	B
GSE38832_GSM950488	A	B
GSE38832_GSM950489	B	A
GSE38832_GSM950490	B	B
GSE38832_GSM950491	B	B
GSE38832_GSM950492	B	B
GSE38832_GSM950493	B	B
GSE38832_GSM950494	B	B
GSE38832_GSM950495	B	B
GSE38832_GSM950496	B	B
GSE38832_GSM950497	A	A
GSE38832_GSM950498	A	A
GSE38832_GSM950499	A	A
GSE38832_GSM950500	B	B
GSE38832_GSM950501	B	B
GSE38832_GSM950502	A	A
GSE38832_GSM950503	B	B
GSE38832_GSM950504	A	A
GSE38832_GSM950505	B	B
GSE38832_GSM950506	A	A
GSE38832_GSM950507	B	B
GSE38832_GSM950508	A	A
GSE38832_GSM950509	A	A
GSE38832_GSM950510	A	B
GSE38832_GSM950511	A	A
GSE38832_GSM950512	A	A
GSE38832_GSM950513	A	A
GSE38832_GSM950514	A	A
GSE38832_GSM950515	A	A
GSE38832_GSM950516	A	A
GSE38832_GSM950517	B	B
GSE38832_GSM950518	A	A
GSE38832_GSM950519	A	A
GSE38832_GSM950520	A	A
GSE38832_GSM950521	B	A
GSE38832_GSM950522	A	A
GSE38832_GSM950523	A	A
GSE38832_GSM950524	A	B
GSE38832_GSM950525	A	A
GSE38832_GSM950526	B	B
GSE38832_GSM950527	A	A
GSE38832_GSM950528	A	A
GSE38832_GSM950529	A	A
GSE38832_GSM950530	B	A
GSE38832_GSM950531	B	B
GSE38832_GSM950532	B	B
GSE39582_GSM971957	B	B
GSE39582_GSM971958	B	B
GSE39582_GSM971959	B	A
GSE39582_GSM971960	A	A
GSE39582_GSM971961	B	B
GSE39582_GSM971962	B	B
GSE39582_GSM971963	B	B
GSE39582_GSM971964	A	A
GSE39582_GSM971965	A	A
GSE39582_GSM971966	A	B
GSE39582_GSM971967	A	A
GSE39582_GSM971968	B	B
GSE39582_GSM971969	A	A
GSE39582_GSM971970	A	A
GSE39582_GSM971971	B	A
GSE39582_GSM971972	A	A
GSE39582_GSM971973	B	A
GSE39582_GSM971974	A	A
GSE39582_GSM971975	A	A
GSE39582_GSM971976	A	A
GSE39582_GSM971977	B	B
GSE39582_GSM971978	B	B
GSE39582_GSM971979	B	B
GSE39582_GSM971980	B	B
GSE39582_GSM971981	B	B
GSE39582_GSM971982	B	B
GSE39582_GSM971983	B	B
GSE39582_GSM971984	B	B
GSE39582_GSM971985	A	A
GSE39582_GSM971986	A	B
GSE39582_GSM971987	B	B
GSE39582_GSM971988	A	A
GSE39582_GSM971989	A	A
GSE39582_GSM971990	B	A
GSE39582_GSM971991	A	B
GSE39582_GSM971992	A	A
GSE39582_GSM971993	B	A
GSE39582_GSM971994	A	A
GSE39582_GSM971995	A	A
GSE39582_GSM971996	B	B
GSE39582_GSM971997	B	B
GSE39582_GSM971998	A	A
GSE39582_GSM971999	B	B
GSE39582_GSM972000	A	A
GSE39582_GSM972001	A	A
GSE39582_GSM972002	B	A
GSE39582_GSM972003	A	A
GSE39582_GSM972004	A	A
GSE39582_GSM972005	A	A
GSE39582_GSM972006	A	B
GSE39582_GSM972007	B	B
GSE39582_GSM972008	B	B
GSE39582_GSM972009	B	B
GSE39582_GSM972010	B	B
GSE39582_GSM972011	B	B
GSE39582_GSM972012	A	A
GSE39582_GSM972013	A	A
GSE39582_GSM972014	A	A
GSE39582_GSM972015	B	B
GSE39582_GSM972016	B	B
GSE39582_GSM972017	A	A
GSE39582_GSM972018	B	B
GSE39582_GSM972019	B	B
GSE39582_GSM972020	B	A
GSE39582_GSM972021	A	A
GSE39582_GSM972022	A	A
GSE39582_GSM972023	A	A
GSE39582_GSM972024	A	A
GSE39582_GSM972025	A	A
GSE39582_GSM972026	B	B
GSE39582_GSM972027	A	A
GSE39582_GSM972028	A	A
GSE39582_GSM972029	A	B
GSE39582_GSM972030	B	B
GSE39582_GSM972031	A	A
GSE39582_GSM972032	A	A
GSE39582_GSM972033	A	A
GSE39582_GSM972034	A	A
GSE39582_GSM972035	A	A
GSE39582_GSM972036	A	A
GSE39582_GSM972037	A	A
GSE39582_GSM972038	A	A
GSE39582_GSM972039	B	B
GSE39582_GSM972040	A	A
GSE39582_GSM972041	A	A
GSE39582_GSM972042	A	A
GSE39582_GSM972043	A	A
GSE39582_GSM972044	A	A
GSE39582_GSM972045	A	A
GSE39582_GSM972046	B	B
GSE39582_GSM972047	A	B
GSE39582_GSM972048	A	A
GSE39582_GSM972049	A	A
GSE39582_GSM972050	A	A
GSE39582_GSM972051	B	B
GSE39582_GSM972052	A	A
GSE39582_GSM972053	A	A
GSE39582_GSM972054	B	B
GSE39582_GSM972055	A	B
GSE39582_GSM972056	B	A
GSE39582_GSM972057	A	A
GSE39582_GSM972058	B	B
GSE39582_GSM972059	B	B
GSE39582_GSM972060	A	A
GSE39582_GSM972061	A	A
GSE39582_GSM972062	A	A
GSE39582_GSM972063	B	B
GSE39582_GSM972064	B	B
GSE39582_GSM972065	A	A
GSE39582_GSM972066	A	A
GSE39582_GSM972067	A	B
GSE39582_GSM972068	B	B
GSE39582_GSM972069	A	B
GSE39582_GSM972070	A	A
GSE39582_GSM972071	A	A
GSE39582_GSM972072	B	B
GSE39582_GSM972073	B	B
GSE39582_GSM972074	A	A
GSE39582_GSM972075	A	A
GSE39582_GSM972076	B	B
GSE39582_GSM972077	A	B
GSE39582_GSM972078	B	B
GSE39582_GSM972079	B	B
GSE39582_GSM972080	B	B
GSE39582_GSM972081	A	A
GSE39582_GSM972082	B	B
GSE39582_GSM972083	A	A
GSE39582_GSM972084	B	B
GSE39582_GSM972085	A	A
GSE39582_GSM972086	A	A
GSE39582_GSM972087	A	A
GSE39582_GSM972088	B	B
GSE39582_GSM972089	B	B
GSE39582_GSM972090	A	A
GSE39582_GSM972091	A	A
GSE39582_GSM972092	B	B
GSE39582_GSM972093	A	B
GSE39582_GSM972094	B	B
GSE39582_GSM972095	B	B
GSE39582_GSM972096	A	A
GSE39582_GSM972097	A	B
GSE39582_GSM972098	A	A
GSE39582_GSM972099	A	A
GSE39582_GSM972100	A	A
GSE39582_GSM972101	A	A
GSE39582_GSM972102	B	B
GSE39582_GSM972103	A	B
GSE39582_GSM972104	B	B
GSE39582_GSM972105	A	A
GSE39582_GSM972106	A	A
GSE39582_GSM972107	A	A
GSE39582_GSM972108	A	A
GSE39582_GSM972109	A	A
GSE39582_GSM972110	A	A
GSE39582_GSM972111	A	A
GSE39582_GSM972112	B	B
GSE39582_GSM972113	B	B
GSE39582_GSM972114	A	A
GSE39582_GSM972115	A	A
GSE39582_GSM972116	A	A
GSE39582_GSM972117	B	A
GSE39582_GSM972118	A	A
GSE39582_GSM972119	A	A
GSE39582_GSM972120	B	B
GSE39582_GSM972121	A	A
GSE39582_GSM972122	A	A
GSE39582_GSM972123	A	A
GSE39582_GSM972124	A	A
GSE39582_GSM972125	B	B
GSE39582_GSM972126	A	A
GSE39582_GSM972127	A	B
GSE39582_GSM972128	A	B
GSE39582_GSM972129	A	A
GSE39582_GSM972130	A	A
GSE39582_GSM972131	B	B
GSE39582_GSM972132	A	B
GSE39582_GSM972133	B	B
GSE39582_GSM972134	B	B
GSE39582_GSM972135	A	A
GSE39582_GSM972136	A	A
GSE39582_GSM972137	A	A
GSE39582_GSM972138	A	A
GSE39582_GSM972139	A	A
GSE39582_GSM972140	B	B
GSE39582_GSM972141	B	B
GSE39582_GSM972142	A	A
GSE39582_GSM972143	A	A
GSE39582_GSM972144	A	A
GSE39582_GSM972145	A	A
GSE39582_GSM972146	B	B
GSE39582_GSM972147	A	A
GSE39582_GSM972148	A	A
GSE39582_GSM972149	A	A
GSE39582_GSM972150	A	A
GSE39582_GSM972151	A	A
GSE39582_GSM972152	A	A
GSE39582_GSM972153	A	A
GSE39582_GSM972154	A	A
GSE39582_GSM972155	A	A
GSE39582_GSM972156	A	A
GSE39582_GSM972157	A	B
GSE39582_GSM972158	B	B
GSE39582_GSM972159	A	A
GSE39582_GSM972160	A	A
GSE39582_GSM972161	A	A
GSE39582_GSM972162	B	B
GSE39582_GSM972163	A	A
GSE39582_GSM972164	B	B
GSE39582_GSM972165	B	B
GSE39582_GSM972166	A	A
GSE39582_GSM972167	A	A
GSE39582_GSM972168	B	B
GSE39582_GSM972169	A	A
GSE39582_GSM972170	B	B
GSE39582_GSM972171	B	B
GSE39582_GSM972172	A	A
GSE39582_GSM972173	A	A
GSE39582_GSM972174	A	A
GSE39582_GSM972175	A	A
GSE39582_GSM972176	A	B
GSE39582_GSM972177	A	A
GSE39582_GSM972178	A	A
GSE39582_GSM972179	A	B
GSE39582_GSM972180	B	A
GSE39582_GSM972181	B	B
GSE39582_GSM972182	A	A
GSE39582_GSM972183	A	A
GSE39582_GSM972184	B	B
GSE39582_GSM972185	A	A
GSE39582_GSM972186	B	B
GSE39582_GSM972187	B	B
GSE39582_GSM972188	A	A
GSE39582_GSM972189	A	A
GSE39582_GSM972190	A	A
GSE39582_GSM972191	A	A
GSE39582_GSM972192	B	A
GSE39582_GSM972193	A	A
GSE39582_GSM972194	A	A
GSE39582_GSM972195	A	A
GSE39582_GSM972196	B	A
GSE39582_GSM972197	A	A
GSE39582_GSM972198	A	A
GSE39582_GSM972199	A	A
GSE39582_GSM972200	A	A
GSE39582_GSM972201	B	B
GSE39582_GSM972202	A	A
GSE39582_GSM972203	A	A
GSE39582_GSM972204	B	B
GSE39582_GSM972205	A	A
GSE39582_GSM972206	A	B
GSE39582_GSM972207	A	B
GSE39582_GSM972208	B	B
GSE39582_GSM972209	B	B
GSE39582_GSM972210	A	B
GSE39582_GSM972211	A	A
GSE39582_GSM972212	A	A
GSE39582_GSM972213	B	B
GSE39582_GSM972214	B	A
GSE39582_GSM972215	A	A
GSE39582_GSM972216	A	A
GSE39582_GSM972217	A	A
GSE39582_GSM972218	A	A
GSE39582_GSM972219	A	A
GSE39582_GSM972220	B	B
GSE39582_GSM972221	B	A
GSE39582_GSM972222	B	A
GSE39582_GSM972223	B	B
GSE39582_GSM972224	B	B
GSE39582_GSM972225	B	A
GSE39582_GSM972226	B	A
GSE39582_GSM972227	A	A
GSE39582_GSM972228	A	A
GSE39582_GSM972229	B	B
GSE39582_GSM972230	A	A
GSE39582_GSM972231	B	B
GSE39582_GSM972232	A	B
GSE39582_GSM972233	A	A
GSE39582_GSM972234	B	B
GSE39582_GSM972235	B	B
GSE39582_GSM972236	A	A
GSE39582_GSM972237	A	A
GSE39582_GSM972238	B	B
GSE39582_GSM972239	B	B
GSE39582_GSM972240	B	B
GSE39582_GSM972241	B	A
GSE39582_GSM972242	B	B
GSE39582_GSM972243	A	A
GSE39582_GSM972244	A	A
GSE39582_GSM972245	A	A
GSE39582_GSM972246	A	A
GSE39582_GSM972247	A	A
GSE39582_GSM972248	A	A
GSE39582_GSM972249	A	A
GSE39582_GSM972250	A	A
GSE39582_GSM972251	A	B
GSE39582_GSM972252	A	B
GSE39582_GSM972253	A	A
GSE39582_GSM972254	B	B
GSE39582_GSM972255	B	B
GSE39582_GSM972256	A	A
GSE39582_GSM972257	A	A
GSE39582_GSM972258	A	A
GSE39582_GSM972259	A	A
GSE39582_GSM972260	A	A
GSE39582_GSM972261	B	B
GSE39582_GSM972262	B	B
GSE39582_GSM972263	B	B
GSE39582_GSM972264	B	A
GSE39582_GSM972265	B	B
GSE39582_GSM972266	A	A
GSE39582_GSM972267	A	A
GSE39582_GSM972268	A	A
GSE39582_GSM972269	B	A
GSE39582_GSM972270	B	A
GSE39582_GSM972271	A	A
GSE39582_GSM972272	A	A
GSE39582_GSM972273	A	A
GSE39582_GSM972274	B	B
GSE39582_GSM972275	B	B
GSE39582_GSM972276	B	A
GSE39582_GSM972277	B	A
GSE39582_GSM972278	A	A
GSE39582_GSM972279	B	B
GSE39582_GSM972280	B	B
GSE39582_GSM972281	A	A
GSE39582_GSM972282	A	A
GSE39582_GSM972283	B	B
GSE39582_GSM972284	A	A
GSE39582_GSM972285	B	A
GSE39582_GSM972286	B	B
GSE39582_GSM972287	B	B
GSE39582_GSM972288	A	A
GSE39582_GSM972289	A	A
GSE39582_GSM972290	B	B
GSE39582_GSM972291	A	B
GSE39582_GSM972292	B	B
GSE39582_GSM972293	B	B
GSE39582_GSM972294	B	B
GSE39582_GSM972295	A	A
GSE39582_GSM972296	A	A
GSE39582_GSM972297	B	B
GSE39582_GSM972298	B	A
GSE39582_GSM972299	A	B
GSE39582_GSM972300	A	A
GSE39582_GSM972301	B	B
GSE39582_GSM972302	A	A
GSE39582_GSM972303	A	A
GSE39582_GSM972304	A	A
GSE39582_GSM972305	B	B
GSE39582_GSM972306	A	A
GSE39582_GSM972307	A	A
GSE39582_GSM972308	A	A
GSE39582_GSM972309	A	A
GSE39582_GSM972310	A	B
GSE39582_GSM972311	A	A
GSE39582_GSM972312	A	A
GSE39582_GSM972313	A	A
GSE39582_GSM972314	B	A
GSE39582_GSM972315	A	A
GSE39582_GSM972316	B	B
GSE39582_GSM972317	B	B
GSE39582_GSM972318	A	A
GSE39582_GSM972319	A	A
GSE39582_GSM972320	A	A
GSE39582_GSM972321	A	A
GSE39582_GSM972322	A	A
GSE39582_GSM972323	A	A
GSE39582_GSM972324	A	A
GSE39582_GSM972325	B	B
GSE39582_GSM972326	A	A
GSE39582_GSM972327	B	B
GSE39582_GSM972328	A	B
GSE39582_GSM972329	B	B
GSE39582_GSM972330	B	B
GSE39582_GSM972331	A	A
GSE39582_GSM972332	B	B
GSE39582_GSM972333	A	A
GSE39582_GSM972334	B	B
GSE39582_GSM972335	A	A
GSE39582_GSM972336	A	A
GSE39582_GSM972337	B	B
GSE39582_GSM972338	A	A
GSE39582_GSM972339	A	A
GSE39582_GSM972340	A	A
GSE39582_GSM972341	A	A
GSE39582_GSM972342	A	A
GSE39582_GSM972343	A	A
GSE39582_GSM972344	A	A
GSE39582_GSM972345	B	B
GSE39582_GSM972346	B	A
GSE39582_GSM972347	A	A
GSE39582_GSM972348	A	A
GSE39582_GSM972349	B	B
GSE39582_GSM972350	A	A
GSE39582_GSM972351	A	A
GSE39582_GSM972352	B	B
GSE39582_GSM972353	B	B
GSE39582_GSM972354	A	A
GSE39582_GSM972355	A	B
GSE39582_GSM972356	A	A
GSE39582_GSM972357	A	A
GSE39582_GSM972358	A	A
GSE39582_GSM972359	B	B
GSE39582_GSM972360	A	B
GSE39582_GSM972361	B	B
GSE39582_GSM972362	A	A
GSE39582_GSM972363	A	A
GSE39582_GSM972364	B	A
GSE39582_GSM972365	B	B
GSE39582_GSM972366	B	B
GSE39582_GSM972367	B	B
GSE39582_GSM972368	A	A
GSE39582_GSM972369	B	B
GSE39582_GSM972370	A	A
GSE39582_GSM972371	A	A
GSE39582_GSM972372	A	A
GSE39582_GSM972373	A	A
GSE39582_GSM972374	A	A
GSE39582_GSM972375	A	B
GSE39582_GSM972376	A	B
GSE39582_GSM972377	B	B
GSE39582_GSM972378	A	B
GSE39582_GSM972379	A	A
GSE39582_GSM972380	B	B
GSE39582_GSM972381	A	A
GSE39582_GSM972382	A	A
GSE39582_GSM972383	A	A
GSE39582_GSM972384	B	B
GSE39582_GSM972385	B	B
GSE39582_GSM972386	A	A
GSE39582_GSM972387	A	A
GSE39582_GSM972388	A	A
GSE39582_GSM972389	B	A
GSE39582_GSM972390	A	A
GSE39582_GSM972391	B	B
GSE39582_GSM972392	A	A
GSE39582_GSM972393	A	A
GSE39582_GSM972394	B	B
GSE39582_GSM972395	A	A
GSE39582_GSM972396	A	A
GSE39582_GSM972397	A	A
GSE39582_GSM972398	A	A
GSE39582_GSM972399	A	A
GSE39582_GSM972400	B	A
GSE39582_GSM972401	B	B
GSE39582_GSM972402	B	B
GSE39582_GSM972403	B	B
GSE39582_GSM972404	A	A
GSE39582_GSM972405	B	B
GSE39582_GSM972406	B	B
GSE39582_GSM972407	A	B
GSE39582_GSM972408	B	B
GSE39582_GSM972409	B	B
GSE39582_GSM972410	B	B
GSE39582_GSM972411	A	A
GSE39582_GSM972412	B	B
GSE39582_GSM972413	B	B
GSE39582_GSM972414	A	A
GSE39582_GSM972415	A	A
GSE39582_GSM972416	A	B
GSE39582_GSM972417	A	A
GSE39582_GSM972418	A	A
GSE39582_GSM972419	B	B
GSE39582_GSM972420	B	B
GSE39582_GSM972421	B	B
GSE39582_GSM972422	B	B
GSE39582_GSM972423	A	A
GSE39582_GSM972424	A	A
GSE39582_GSM972425	B	B
GSE39582_GSM972426	B	A
GSE39582_GSM972427	A	A
GSE39582_GSM972428	B	B
GSE39582_GSM972429	A	A
GSE39582_GSM972430	B	B
GSE39582_GSM972431	B	B
GSE39582_GSM972432	A	B
GSE39582_GSM972433	B	B
GSE39582_GSM972434	A	A
GSE39582_GSM972435	A	A
GSE39582_GSM972436	A	A
GSE39582_GSM972437	B	B
GSE39582_GSM972438	B	B
GSE39582_GSM972439	A	B
GSE39582_GSM972440	B	B
GSE39582_GSM972441	B	B
GSE39582_GSM972442	A	A
GSE39582_GSM972443	A	A
GSE39582_GSM972444	B	B
GSE39582_GSM972445	B	B
GSE39582_GSM972446	A	B
GSE39582_GSM972447	B	B
GSE39582_GSM972448	B	B
GSE39582_GSM972449	B	B
GSE39582_GSM972450	A	A
GSE39582_GSM972451	A	A
GSE39582_GSM972452	B	B
GSE39582_GSM972453	A	A
GSE39582_GSM972454	A	A
GSE39582_GSM972455	B	B
GSE39582_GSM972456	A	A
GSE39582_GSM972457	A	A
GSE39582_GSM972458	B	B
GSE39582_GSM972459	A	A
GSE39582_GSM972460	A	A
GSE39582_GSM972461	A	A
GSE39582_GSM972462	A	A
GSE39582_GSM972463	A	A
GSE39582_GSM972464	B	B
GSE39582_GSM972465	B	B
GSE39582_GSM972466	B	A
GSE39582_GSM972467	B	B
GSE39582_GSM972468	B	A
GSE39582_GSM972469	A	A
GSE39582_GSM972470	B	B
GSE39582_GSM972471	B	A
GSE39582_GSM972472	B	B
GSE39582_GSM972473	B	A
GSE39582_GSM972474	B	B
GSE39582_GSM972475	A	A
GSE39582_GSM972476	B	B
GSE39582_GSM972477	A	A
GSE39582_GSM972478	A	A
GSE39582_GSM972479	B	B
GSE39582_GSM972480	A	A
GSE39582_GSM972481	A	B
GSE39582_GSM972482	B	B
GSE39582_GSM972483	A	A
GSE39582_GSM972484	B	B
GSE39582_GSM972485	A	A
GSE39582_GSM972486	A	B
GSE39582_GSM972487	A	A
GSE39582_GSM972488	A	A
GSE39582_GSM972489	A	A
GSE39582_GSM972490	A	A
GSE39582_GSM972491	B	A
GSE39582_GSM972492	A	A
GSE39582_GSM972493	A	B
GSE39582_GSM972494	A	A
GSE39582_GSM972495	A	A
GSE39582_GSM972496	A	A
GSE39582_GSM972497	A	A
GSE39582_GSM972498	A	A
GSE39582_GSM972499	B	B
GSE39582_GSM972500	B	B
GSE39582_GSM972501	A	A
GSE39582_GSM972502	A	A
GSE39582_GSM972503	B	B
GSE39582_GSM972504	A	B
GSE39582_GSM972505	A	A
GSE39582_GSM972506	A	A
GSE39582_GSM972507	B	A
GSE39582_GSM972508	A	A
GSE39582_GSM972509	A	A
GSE39582_GSM972510	A	A
GSE39582_GSM972511	A	A
GSE39582_GSM972512	A	A
GSE39582_GSM972513	A	A
GSE39582_GSM972514	A	A
GSE39582_GSM972515	A	A
GSE39582_GSM972516	A	A
GSE39582_GSM972517	A	B
GSE39582_GSM972518	A	B
GSE39582_GSM972519	B	B
GSE39582_GSM972520	B	B
GSE39582_GSM972521	B	B
GSE39582_GSM972522	B	B
GSE39582_GSM1681353	A	A
GSE39582_GSM1681354	B	A
GSE39582_GSM1681355	A	A
GSE39582_GSM1681356	B	B
GSE39582_GSM1681357	A	A
GSE39582_GSM1681358	B	A
GSE39582_GSM1681359	B	B
GSE39582_GSM1681360	B	A
GSE39582_GSM1681361	A	A
GSE39582_GSM1681362	A	A
GSE39582_GSM1681363	A	A
GSE39582_GSM1681364	A	A
GSE39582_GSM1681365	A	A
GSE39582_GSM1681366	A	A
GSE39582_GSM1681367	A	A
GSE39582_GSM1681368	A	A
GSE39582_GSM1681369	B	A
GSE39582_GSM1681370	A	A
GSE39582_GSM1681371	A	A

## Sheet: S8
Supplementary Table S8. Functional analysis of DEGs between ERcluster A and ERcluster B.
GO analysis											KEGG pathways
ONTOLOGY	ID	Description	GeneRatio	BgRatio	pvalue	p.adjust	qvalue	geneID	Count		ID	Description	GeneRatio	BgRatio	pvalue	p.adjust	qvalue	geneID	Count
BP	GO:0030198	extracellular matrix organization	55/341	395/18866	8.48159e-33	1.90462e-29	1.31309e-29	CTSL/ITGAM/LOX/ITGB2/POSTN/IHH/TIMP2/FAP/SPP1/ADAM12/CCDC80/SFRP2/IL6/SERPINE1/FBN1/ITGA5/CAV1/COL15A1/TNC/CYP1B1/DDR2/SULF1/COL6A3/PXDN/COL5A2/COL3A1/VCAM1/LUM/FSCN1/SPARC/AEBP1/LOXL1/NID2/COL6A2/COL10A1/ADAMTS1/GREM1/VCAN/HTRA1/COL1A2/CTSK/BGN/COL5A1/EMILIN1/FN1/NOX1/FBLN2/MFAP5/MMP9/DPT/COL11A1/MMP1/COMP/MMP12/MMP3	55		hsa05150	Staphylococcus aureus infection	21/203	96/8113	1.24536e-14	2.92659e-12	2.30719e-12	ITGAM/C5AR1/FCGR2B/C3AR1/FCGR3B/ITGB2/FPR3/CFH/C1QB/HLA-DRA/C1R/HLA-DPA1/C1S/C1QA/C1QC/HLA-DMB/HLA-DMA/C3/KRT23/KRT20/DEFA6	21
BP	GO:0043062	extracellular structure organization	55/341	396/18866	9.70013e-33	1.90462e-29	1.31309e-29	CTSL/ITGAM/LOX/ITGB2/POSTN/IHH/TIMP2/FAP/SPP1/ADAM12/CCDC80/SFRP2/IL6/SERPINE1/FBN1/ITGA5/CAV1/COL15A1/TNC/CYP1B1/DDR2/SULF1/COL6A3/PXDN/COL5A2/COL3A1/VCAM1/LUM/FSCN1/SPARC/AEBP1/LOXL1/NID2/COL6A2/COL10A1/ADAMTS1/GREM1/VCAN/HTRA1/COL1A2/CTSK/BGN/COL5A1/EMILIN1/FN1/NOX1/FBLN2/MFAP5/MMP9/DPT/COL11A1/MMP1/COMP/MMP12/MMP3	55		hsa05323	Rheumatoid arthritis	20/203	93/8113	7.78515e-14	9.14755e-12	7.2115e-12	CTSL/CD86/CCL2/TLR2/TNFSF13B/ITGB2/IL6/CXCL8/HLA-DRA/HLA-DPA1/CTSK/HLA-DMB/HLA-DMA/CXCL12/IL1B/CCL5/MMP1/CXCL5/CXCL6/MMP3	20
BP	GO:0030595	leukocyte chemotaxis	37/341	232/18866	2.32407e-24	3.04221e-21	2.09737e-21	C5AR1/FCER1G/CCL8/C3AR1/CCL2/CXCR4/CCL4/SLAMF8/CCL18/S100A8/ITGB2/CCR1/ANXA1/IL6/SERPINE1/C10orf99/CXCL8/PLA2G7/VAV3/GPR183/GREM1/S100A9/CXCL12/IL1B/SLIT2/CCL5/CCL21/CXCL10/SCG2/CXCL13/CXCL14/THBS4/DPEP1/CXCL9/CXCL5/CXCL6/CXCL11	37		hsa05133	Pertussis	18/203	76/8113	2.43453e-13	1.90705e-11	1.50343e-11	ITGAM/CD14/LY96/ITGB2/CFL2/SERPING1/IL6/ITGA5/CXCL8/C1QB/C1R/C1S/C1QA/C1QC/IL1B/C3/CXCL5/CXCL6	18
BP	GO:0097529	myeloid leukocyte migration	34/341	222/18866	7.16061e-22	7.02993e-19	4.8466e-19	C5AR1/FCER1G/CCL8/C3AR1/CCL2/CCL4/SLAMF8/CCL18/S100A8/ITGB2/CCR1/ANXA1/IL6/SERPINE1/CXCL8/PLA2G7/VAV3/GREM1/EMILIN1/S100A9/CXCL12/IL1B/SLIT2/CCL5/CCL21/CXCL10/SCG2/CXCL13/THBS4/DPEP1/CXCL9/CXCL5/CXCL6/CXCL11	34		hsa04145	Phagosome	23/203	152/8113	2.55406e-12	1.50051e-10	1.18293e-10	NCF2/CTSL/ITGAM/FCGR2B/CD14/MRC1/FCGR3B/COLEC12/TUBB6/TLR2/ITGB2/OLR1/ITGA5/HLA-DRA/C1R/HLA-DPA1/HLA-DMB/HLA-DMA/THBS2/MARCO/THBS4/C3/COMP	23
BP	GO:0060326	cell chemotaxis	38/341	311/18866	8.98058e-21	7.05335e-18	4.86275e-18	C5AR1/FCER1G/CCL8/C3AR1/CCL2/CXCR4/LOX/CCL4/SLAMF8/CCL18/S100A8/ITGB2/CCR1/ANXA1/IL6/SERPINE1/C10orf99/CXCL8/PLA2G7/VAV3/GPR183/GREM1/S100A9/CXCL12/IL1B/SLIT2/CCL5/CCL21/CXCL10/SCG2/CXCL13/CXCL14/THBS4/DPEP1/CXCL9/CXCL5/CXCL6/CXCL11	38		hsa04061	Viral protein interaction with cytokine and cytokine receptor	19/203	100/8113	3.5603e-12	1.67334e-10	1.31918e-10	CCL8/CCL2/CXCR4/CCL4/CCL18/CCR1/IL10RA/IL6/CXCL8/CXCL12/CCL5/CCL21/CXCL10/CXCL13/CXCL14/CXCL9/CXCL5/CXCL6/CXCL11	19
BP	GO:0071621	granulocyte chemotaxis	26/341	127/18866	2.83673e-20	1.80913e-17	1.24726e-17	C5AR1/FCER1G/CCL8/C3AR1/CCL2/CCL4/CCL18/S100A8/ITGB2/ANXA1/CXCL8/VAV3/S100A9/IL1B/SLIT2/CCL5/CCL21/CXCL10/SCG2/CXCL13/THBS4/DPEP1/CXCL9/CXCL5/CXCL6/CXCL11	26		hsa04610	Complement and coagulation cascades	17/203	85/8113	2.16232e-11	8.46909e-10	6.67664e-10	ITGAM/C5AR1/C3AR1/ITGB2/VSIG4/CFH/SERPING1/SERPINE1/C1QB/C1R/PLAU/C1S/C1QA/C1QC/SERPINB2/F13A1/C3	17
BP	GO:0030593	neutrophil chemotaxis	24/341	103/18866	3.22484e-20	1.80913e-17	1.24726e-17	C5AR1/FCER1G/CCL8/C3AR1/CCL2/CCL4/CCL18/S100A8/ITGB2/CXCL8/VAV3/S100A9/IL1B/SLIT2/CCL5/CCL21/CXCL10/CXCL13/THBS4/DPEP1/CXCL9/CXCL5/CXCL6/CXCL11	24		hsa05144	Malaria	12/203	50/8113	2.29406e-09	7.70148e-08	6.07149e-08	CCL2/TLR2/ITGB2/IL6/CXCL8/VCAM1/SDC2/THBS2/IL1B/SELE/THBS4/COMP	12
BP	GO:1990266	neutrophil migration	25/341	122/18866	1.5038e-19	7.38177e-17	5.08917e-17	C5AR1/FCER1G/CCL8/C3AR1/CCL2/CCL4/SLAMF8/CCL18/S100A8/ITGB2/CXCL8/VAV3/S100A9/IL1B/SLIT2/CCL5/CCL21/CXCL10/CXCL13/THBS4/DPEP1/CXCL9/CXCL5/CXCL6/CXCL11	25		hsa04620	Toll-like receptor signaling pathway	16/203	104/8113	4.99688e-09	1.46783e-07	1.15717e-07	CD14/CD86/LY96/TLR1/CCL4/TLR2/TLR8/SPP1/IL6/CXCL8/CTSK/IL1B/CCL5/CXCL10/CXCL9/CXCL11	16
BP	GO:0097530	granulocyte migration	27/341	150/18866	1.81297e-19	7.91058e-17	5.45375e-17	C5AR1/FCER1G/CCL8/C3AR1/CCL2/CCL4/SLAMF8/CCL18/S100A8/ITGB2/ANXA1/CXCL8/VAV3/S100A9/IL1B/SLIT2/CCL5/CCL21/CXCL10/SCG2/CXCL13/THBS4/DPEP1/CXCL9/CXCL5/CXCL6/CXCL11	27		hsa04062	Chemokine signaling pathway	20/203	192/8113	5.70485e-08	1.4896e-06	1.17433e-06	CCL8/CCL2/CXCR4/CCL4/CCL18/HCK/CCR1/CXCL8/VAV3/CXCL12/CCL5/CCL21/CXCL10/CXCL13/CXCL14/PLCB4/CXCL9/CXCL5/CXCL6/CXCL11	20
BP	GO:0030199	collagen fibril organization	17/341	55/18866	5.77182e-17	2.26659e-14	1.56265e-14	LOX/SFRP2/CYP1B1/DDR2/PXDN/COL5A2/COL3A1/LUM/AEBP1/LOXL1/GREM1/COL1A2/COL5A1/EMILIN1/DPT/COL11A1/COMP	17		hsa05140	Leishmaniasis	12/203	77/8113	3.83717e-07	9.01734e-06	7.10886e-06	NCF2/ITGAM/FCGR3B/TLR2/ITGB2/PTGS2/HLA-DRA/HLA-DPA1/HLA-DMB/HLA-DMA/IL1B/C3	12
BP	GO:0002237	response to molecule of bacterial origin	35/341	356/18866	3.38002e-16	1.20667e-13	8.31904e-14	C5AR1/FCGR2B/CD14/CD86/MRC1/LY96/CCL2/LILRB2/TLR1/CSF2RB/S100A8/TLR2/HCK/VIM/IL10RA/IL6/SERPINE1/PTGS2/GJA1/CXCL8/SPARC/AKAP12/LOXL1/S100A9/IL1B/CCL5/CXCL10/CXCL13/SELE/CXCL9/CXCL5/IDO1/CXCL6/CXCL11/DEFA6	35		hsa05152	Tuberculosis	18/203	180/8113	5.03059e-07	1.01911e-05	8.03418e-06	ITGAM/FCGR2B/CD14/FCER1G/MRC1/TLR1/FCGR3B/SPHK1/TLR2/ITGB2/IL10RA/IL6/HLA-DRA/HLA-DPA1/HLA-DMB/HLA-DMA/IL1B/C3	18
BP	GO:0032496	response to lipopolysaccharide	33/341	334/18866	2.1507e-15	7.03815e-13	4.85227e-13	C5AR1/CD14/CD86/MRC1/LY96/CCL2/LILRB2/CSF2RB/S100A8/TLR2/HCK/VIM/IL10RA/IL6/SERPINE1/PTGS2/GJA1/CXCL8/SPARC/AKAP12/LOXL1/S100A9/IL1B/CCL5/CXCL10/CXCL13/SELE/CXCL9/CXCL5/IDO1/CXCL6/CXCL11/DEFA6	33		hsa04657	IL-17 signaling pathway	13/203	94/8113	5.20396e-07	1.01911e-05	8.03418e-06	CCL2/S100A8/IL6/PTGS2/CXCL8/S100A9/IL1B/MMP9/CXCL10/MMP1/CXCL5/CXCL6/MMP3	13
BP	GO:1990868	response to chemokine	19/341	97/18866	9.03803e-15	2.53517e-12	1.74781e-12	CCL8/CCL2/CXCR4/LOX/CCL4/CCL18/CCR1/CXCL8/CXCL12/SLIT2/CCL5/CCL21/CXCL10/CXCL13/CXCL9/CXCL5/CXCL6/CXCL11/TFF2	19		hsa04060	Cytokine-cytokine receptor interaction	23/203	295/8113	1.12637e-06	2.03612e-05	1.60519e-05	CCL8/CCL2/CXCR4/CCL4/CCL18/CSF2RB/TNFSF13B/CCR1/IL10RA/IL6/CXCL8/INHBA/CXCL12/IL1B/CCL5/CCL21/CXCL10/CXCL13/CXCL14/CXCL9/CXCL5/CXCL6/CXCL11	23
BP	GO:1990869	cellular response to chemokine	19/341	97/18866	9.03803e-15	2.53517e-12	1.74781e-12	CCL8/CCL2/CXCR4/LOX/CCL4/CCL18/CCR1/CXCL8/CXCL12/SLIT2/CCL5/CCL21/CXCL10/CXCL13/CXCL9/CXCL5/CXCL6/CXCL11/TFF2	19		hsa04672	Intestinal immune network for IgA production	9/203	49/8113	2.77896e-06	4.66468e-05	3.67742e-05	CD86/CXCR4/TNFSF13B/IL6/HLA-DRA/HLA-DPA1/HLA-DMB/HLA-DMA/CXCL12	9
BP	GO:0070098	chemokine-mediated signaling pathway	18/341	88/18866	2.08202e-14	5.45074e-12	3.75787e-12	CCL8/CCL2/CXCR4/CCL4/CCL18/CCR1/CXCL8/CXCL12/SLIT2/CCL5/CCL21/CXCL10/CXCL13/CXCL9/CXCL5/CXCL6/CXCL11/TFF2	18		hsa05171	Coronavirus disease - COVID-19	19/203	232/8113	4.9992e-06	7.83207e-05	6.17445e-05	C5AR1/C3AR1/CCL2/TLR2/TLR8/IL6/CXCL8/C1QB/C1R/C1S/C1QA/C1QC/IL1B/F13A1/CXCL10/ACE2/C3/MMP1/MMP3	19
BP	GO:0002548	monocyte chemotaxis	16/341	67/18866	4.45818e-14	1.0942e-11	7.54371e-12	CCL8/CCL2/CCL4/SLAMF8/CCL18/CCR1/ANXA1/IL6/SERPINE1/PLA2G7/GREM1/CXCL12/SLIT2/CCL5/CCL21/CXCL10	16		hsa05417	Lipid and atherosclerosis	18/203	215/8113	6.59767e-06	9.15276e-05	7.21561e-05	NCF2/CD14/LY96/CCL2/TLR2/OLR1/IL6/CXCL8/VCAM1/VAV3/IL1B/NOX1/CCL5/MMP9/SELE/PLCB4/MMP1/MMP3	18
BP	GO:0071674	mononuclear cell migration	18/341	97/18866	1.24769e-13	2.88216e-11	1.98703e-11	C5AR1/CCL8/C3AR1/CCL2/CCL4/SLAMF8/CCL18/CCR1/ANXA1/IL6/SERPINE1/PLA2G7/GREM1/CXCL12/SLIT2/CCL5/CCL21/CXCL10	18		hsa04933	AGE-RAGE signaling pathway in diabetic complications	12/203	100/8113	6.62115e-06	9.15276e-05	7.21561e-05	CCL2/IL6/SERPINE1/COL3A1/CXCL8/VCAM1/COL1A2/IL1B/FN1/NOX1/SELE/PLCB4	12
BP	GO:0001503	ossification	33/341	412/18866	8.51451e-13	1.78289e-10	1.22917e-10	SRGN/GPNMB/LOX/CLEC5A/CCR1/IHH/SNAI2/WWTR1/SPP1/SFRP2/IL6/TNC/DDR2/COL5A2/PTGS2/EGR2/SPARC/CTHRC1/TWIST1/GREM1/VCAN/AXIN2/COL1A2/CTSK/CDH11/MGP/ASPN/SATB2/COL11A1/ID1/COMP/LRP4/SLC26A2	33		hsa05142	Chagas disease	12/203	102/8113	8.15034e-06	0.000106407	8.38866e-05	CCL2/TLR2/IL6/SERPINE1/CXCL8/C1QB/C1QA/C1QC/IL1B/CCL5/PLCB4/C3	12
BP	GO:0002685	regulation of leukocyte migration	24/341	212/18866	8.62614e-13	1.78289e-10	1.22917e-10	C5AR1/CCL8/C3AR1/CCL2/CCL4/SLAMF8/CCR1/ANXA1/IL6/SERPINE1/C10orf99/CXCL8/PLA2G7/GREM1/EMILIN1/CXCL12/SLIT2/CCL5/CCL21/CXCL10/CXCL13/SELE/CXCL14/THBS4	24		hsa04974	Protein digestion and absorption	12/203	103/8113	9.02505e-06	0.000111626	8.80005e-05	COL15A1/COL6A3/COL5A2/COL3A1/COL6A2/COL10A1/COL1A2/COL5A1/ACE2/COL11A1/MEP1A/CPA3	12
BP	GO:0002688	regulation of leukocyte chemotaxis	19/341	124/18866	9.52437e-13	1.87011e-10	1.2893e-10	C5AR1/C3AR1/CCL2/CCL4/SLAMF8/CCR1/IL6/SERPINE1/CXCL8/PLA2G7/GREM1/CXCL12/SLIT2/CCL5/CCL21/CXCL10/CXCL13/CXCL14/THBS4	19		hsa04064	NF-kappa B signaling pathway	12/203	104/8113	9.98099e-06	0.000117277	9.24555e-05	BCL2A1/CD14/LY96/CCL4/TNFSF13B/PTGS2/CXCL8/VCAM1/PLAU/CXCL12/IL1B/CCL21	12
BP	GO:0006959	humoral immune response	31/341	377/18866	2.19174e-12	4.09856e-10	2.82565e-10	C5AR1/FCGR2B/C3AR1/CCL2/TREM1/S100A8/VSIG4/CFH/SERPING1/IL6/CXCL8/C1QB/GPR183/C1R/C1S/C1QA/C1QC/S100A9/IL1B/CXCL10/CXCL13/CXCL14/GNLY/C3/CXCL9/CXCL5/LYZ/CXCL6/CXCL11/DEFA6/PLA2G2A	31		hsa04512	ECM-receptor interaction	11/203	88/8113	1.08898e-05	0.000121862	9.60703e-05	SPP1/ITGA5/TNC/COL6A3/COL6A2/COL1A2/THBS2/FN1/THBS4/COMP/FREM2	11
BP	GO:0002683	negative regulation of immune system process	34/341	463/18866	4.33408e-12	7.73633e-10	5.33361e-10	MNDA/FCGR2B/FCER1G/GPNMB/CD86/CCL2/LILRB2/MAFB/TYROBP/SAMSN1/SLAMF8/VSIG4/IHH/MEIS2/ANXA1/SERPING1/TSPAN6/FBN1/IFI16/COL3A1/GREM1/MEIS1/HTRA1/C1QC/INHBA/EMILIN1/CXCL12/SLIT2/BST2/CCL21/FGL2/MMP12/ENPP3/IDO1	34		hsa04668	TNF signaling pathway	12/203	112/8113	2.14017e-05	0.000228609	0.000180225	CCL2/IL6/PTGS2/VCAM1/IL1B/CCL5/MMP9/CXCL10/SELE/CXCL5/CXCL6/MMP3	12
BP	GO:0045765	regulation of angiogenesis	31/341	403/18866	1.2346e-11	2.10795e-09	1.45327e-09	C5AR1/GPNMB/C3AR1/CXCR4/SPHK1/ITGB2/PLK2/ANXA1/ADAM12/SFRP2/IL6/SERPINE1/ITGA5/CYP1B1/SULF1/PTGS2/CXCL8/SPARC/ADAMTS1/TWIST1/GREM1/SERPINF1/THBS2/EMILIN1/IL1B/CXCL10/CXCL13/PROK2/THBS4/ID1/C3	31		hsa05146	Amoebiasis	11/203	102/8113	4.46465e-05	0.000456171	0.000359624	ITGAM/CD14/TLR2/ITGB2/IL6/COL3A1/CXCL8/COL1A2/IL1B/FN1/PLCB4	11
BP	GO:0071219	cellular response to molecule of bacterial origin	23/341	222/18866	1.65242e-11	2.70378e-09	1.86405e-09	FCGR2B/CD14/CD86/MRC1/LY96/CCL2/LILRB2/TLR1/TLR2/HCK/VIM/IL6/SERPINE1/CXCL8/IL1B/CCL5/CXCL10/CXCL13/CXCL9/CXCL5/CXCL6/CXCL11/DEFA6	23		hsa05332	Graft-versus-host disease	7/203	42/8113	7.10033e-05	0.000695241	0.000548096	CD86/IL6/HLA-DRA/HLA-DPA1/HLA-DMB/HLA-DMA/IL1B	7
BP	GO:0007159	leukocyte cell-cell adhesion	29/341	364/18866	2.51042e-11	3.94337e-09	2.71865e-09	FCGR2B/GPNMB/CD86/CCL2/LILRB2/S100A8/LGALS1/TNFSF13B/ITGB2/VSIG4/OLR1/IHH/FYN/ANXA1/IL6/ITGA5/CAV1/VCAM1/SELL/HLA-DPA1/HLA-DMB/S100A9/CXCL12/IL1B/CCL5/CCL21/SELE/FGL2/IDO1	29		hsa05134	Legionellosis	8/203	57/8113	7.71708e-05	0.000725406	0.000571876	ITGAM/CD14/TLR2/ITGB2/IL6/CXCL8/IL1B/C3	8
BP	GO:0001819	positive regulation of cytokine production	32/341	447/18866	3.71956e-11	5.61797e-09	3.87316e-09	C5AR1/MNDA/CD14/FCER1G/CD86/LY96/C3AR1/LILRB2/TLR1/TYROBP/CLEC5A/SPHK1/TLR2/TLR8/ANXA1/TSPAN6/IL6/SERPINE1/CYP1B1/SULF1/PTGS2/IFI16/GBP5/LUM/TWIST1/HLA-DPA1/IL1B/NOX1/HTR2B/RSAD2/C3/IDO1	32		hsa04514	Cell adhesion molecules	13/203	149/8113	8.62546e-05	0.000779609	0.000614608	ITGAM/CD86/ITGB2/VCAM1/SELL/SDC2/HLA-DRA/VCAN/HLA-DPA1/HLA-DMB/HLA-DMA/CLDN3/SELE	13
BP	GO:0070663	regulation of leukocyte proliferation	23/341	240/18866	8.10307e-11	1.17855e-08	8.12519e-09	MNDA/FCGR2B/GPNMB/CCL8/CD86/LILRB2/TYROBP/TNFSF13B/VSIG4/IHH/ANXA1/IL6/VCAM1/VAV3/GPR183/GREM1/HLA-DPA1/HLA-DMB/IL1B/BST2/CCL5/ENPP3/IDO1	23		hsa05416	Viral myocarditis	8/203	60/8113	0.000112059	0.000975329	0.000768905	CD86/ITGB2/FYN/CAV1/HLA-DRA/HLA-DPA1/HLA-DMB/HLA-DMA	8
BP	GO:0050921	positive regulation of chemotaxis	18/341	144/18866	1.25792e-10	1.76423e-08	1.21631e-08	C5AR1/C3AR1/CXCR4/CCL4/CCR1/IL6/SERPINE1/CXCL8/PLA2G7/CXCL12/SLIT2/CCL5/CCL21/CXCL10/SCG2/CXCL13/CXCL14/THBS4	18		hsa05322	Systemic lupus erythematosus	12/203	136/8113	0.000145316	0.00119747	0.000944026	CD86/FCGR3B/C1QB/HLA-DRA/C1R/HLA-DPA1/C1S/C1QA/C1QC/HLA-DMB/HLA-DMA/C3	12
BP	GO:0071216	cellular response to biotic stimulus	23/341	246/18866	1.33215e-10	1.80392e-08	1.24366e-08	FCGR2B/CD14/CD86/MRC1/LY96/CCL2/LILRB2/TLR1/TLR2/HCK/VIM/IL6/SERPINE1/CXCL8/IL1B/CCL5/CXCL10/CXCL13/CXCL9/CXCL5/CXCL6/CXCL11/DEFA6	23		hsa04510	Focal adhesion	15/203	201/8113	0.000147772	0.00119747	0.000944026	SPP1/FYN/ITGA5/CAV1/TNC/COL6A3/VAV3/COL6A2/COL1A2/THBS2/FN1/FLNA/PDGFC/THBS4/COMP	15
BP	GO:1901342	regulation of vasculature development	31/341	444/18866	1.4281e-10	1.86938e-08	1.2888e-08	C5AR1/GPNMB/C3AR1/CXCR4/SPHK1/ITGB2/PLK2/ANXA1/ADAM12/SFRP2/IL6/SERPINE1/ITGA5/CYP1B1/SULF1/PTGS2/CXCL8/SPARC/ADAMTS1/TWIST1/GREM1/SERPINF1/THBS2/EMILIN1/IL1B/CXCL10/CXCL13/PROK2/THBS4/ID1/C3	31		hsa05205	Proteoglycans in cancer	15/203	205/8113	0.000183813	0.00143987	0.00113513	CTSL/TLR2/IHH/HCLS1/ITGA5/CAV1/LUM/SDC2/VAV3/TWIST1/PLAU/COL1A2/FN1/FLNA/MMP9	15
BP	GO:0002690	positive regulation of leukocyte chemotaxis	15/341	96/18866	1.84057e-10	2.33158e-08	1.60745e-08	C5AR1/C3AR1/CCL4/CCR1/IL6/SERPINE1/CXCL8/PLA2G7/CXCL12/CCL5/CCL21/CXCL10/CXCL13/CXCL14/THBS4	15		hsa04936	Alcoholic liver disease	12/203	142/8113	0.000218655	0.00165755	0.00130673	C5AR1/CD14/LY96/C3AR1/IL6/CXCL8/C1QB/C1QA/C1QC/IL1B/C3/FABP1	12
BP	GO:0050920	regulation of chemotaxis	22/341	229/18866	2.01104e-10	2.46792e-08	1.70144e-08	C5AR1/C3AR1/CCL2/CXCR4/CCL4/SLAMF8/CCR1/IL6/SERPINE1/CXCL8/PLA2G7/GPR183/GREM1/CXCL12/SLIT2/CCL5/CCL21/CXCL10/SCG2/CXCL13/CXCL14/THBS4	22		hsa05143	African trypanosomiasis	6/203	37/8113	0.000277227	0.00203589	0.001605	IL6/VCAM1/IL1B/SELE/PLCB4/IDO1	6
BP	GO:0071222	cellular response to lipopolysaccharide	21/341	208/18866	2.0844e-10	2.48044e-08	1.71007e-08	CD14/CD86/MRC1/LY96/CCL2/LILRB2/TLR2/HCK/VIM/IL6/SERPINE1/CXCL8/IL1B/CCL5/CXCL10/CXCL13/CXCL9/CXCL5/CXCL6/CXCL11/DEFA6	21		hsa04940	Type I diabetes mellitus	6/203	43/8113	0.000641753	0.00457006	0.00360282	CD86/HLA-DRA/HLA-DPA1/HLA-DMB/HLA-DMA/IL1B	6
BP	GO:0090025	regulation of monocyte chemotaxis	9/341	26/18866	4.41813e-10	5.10294e-08	3.51809e-08	SLAMF8/CCR1/SERPINE1/PLA2G7/GREM1/CXCL12/SLIT2/CCL5/CXCL10	9		hsa04640	Hematopoietic cell lineage	9/203	99/8113	0.000795969	0.00550155	0.00433717	ITGAM/CD14/IL6/ITGA5/HLA-DRA/HLA-DPA1/HLA-DMB/HLA-DMA/IL1B	9
BP	GO:0002697	regulation of immune effector process	31/341	470/18866	5.79847e-10	6.50588e-08	4.48531e-08	ITGAM/C5AR1/FCGR2B/FCER1G/CD86/C3AR1/TYROBP/SLAMF8/ITGB2/VSIG4/ANXA1/CFH/SERPING1/TSPAN6/IL6/C1QB/C1R/C1S/C1QA/HTRA1/C1QC/HLA-DMB/IL1B/BST2/RSAD2/FGL2/C3/IFIT1/MMP12/ENPP3/CXCL6	31		hsa05310	Asthma	5/203	31/8113	0.000933502	0.0062678	0.00494124	FCER1G/HLA-DRA/HLA-DPA1/HLA-DMB/HLA-DMA	5
BP	GO:0002687	positive regulation of leukocyte migration	17/341	142/18866	8.20026e-10	8.94512e-08	6.16698e-08	C5AR1/CCL8/C3AR1/CCL4/CCR1/IL6/SERPINE1/CXCL8/PLA2G7/CXCL12/CCL5/CCL21/CXCL10/CXCL13/SELE/CXCL14/THBS4	17		hsa05321	Inflammatory bowel disease	7/203	65/8113	0.00112737	0.00735919	0.00580164	TLR2/IL6/HLA-DRA/HLA-DPA1/HLA-DMB/HLA-DMA/IL1B	7
BP	GO:0010575	positive regulation of vascular endothelial growth factor production	9/341	28/18866	9.45996e-10	1.00403e-07	6.92206e-08	C5AR1/C3AR1/IL6/CYP1B1/SULF1/PTGS2/IL1B/NOX1/C3	9		hsa04670	Leukocyte transendothelial migration	9/203	114/8113	0.00216063	0.0137229	0.0108185	NCF2/ITGAM/CXCR4/ITGB2/VCAM1/VAV3/CLDN3/CXCL12/MMP9	9
BP	GO:0050727	regulation of inflammatory response	29/341	425/18866	9.81778e-10	1.01459e-07	6.99483e-08	TNFAIP6/FCGR2B/FCER1G/SLAMF8/S100A8/SPHK1/TLR2/HCK/ANXA1/IL6/SERPINE1/PIK3AP1/PTGS2/GBP5/PLA2G7/APOE/SERPINF1/S100A9/IL1B/CCL5/MMP9/ACE2/SELE/C3/ENPP3/IDO1/LRRC19/MMP3/PLA2G2A	29		hsa05330	Allograft rejection	5/203	38/8113	0.00239337	0.0148011	0.0116685	CD86/HLA-DRA/HLA-DPA1/HLA-DMB/HLA-DMA	5
BP	GO:0009636	response to toxic substance	22/341	250/18866	1.07532e-09	1.08276e-07	7.46483e-08	CCL4/ALOX5AP/TLR2/GPX8/NXN/CYP1B1/PXDN/PTGS2/APOE/CLIC2/MT2A/GPX2/DDC/GUCY2C/S100A9/MT1X/CCL5/IYD/GPX3/MT1E/FABP1/DUOX2	22		hsa05418	Fluid shear stress and atherosclerosis	10/203	139/8113	0.00248888	0.0149971	0.011823	NCF2/CTSL/CCL2/CAV1/VCAM1/SDC2/IL1B/NOX1/MMP9/SELE	10
BP	GO:0150076	neuroinflammatory response	13/341	77/18866	1.13571e-09	1.10575e-07	7.62328e-08	ITGAM/C5AR1/TYROBP/SPHK1/TLR2/TLR8/ITGB2/IL6/PTGS2/C1QA/IL1B/MMP9/MMP3	13		hsa05164	Influenza A	11/203	171/8113	0.00368811	0.0216677	0.0170818	CCL2/IL6/CXCL8/HLA-DRA/HLA-DPA1/HLA-DMB/HLA-DMA/IL1B/CCL5/CXCL10/RSAD2	11
BP	GO:0045785	positive regulation of cell adhesion	29/341	428/18866	1.15446e-09	1.10575e-07	7.62328e-08	CD86/CCL2/LILRB2/LGALS1/TNFSF13B/ITGB2/IHH/FYN/ANXA1/CCDC80/SFRP2/IL6/ITGA5/CAV1/VCAM1/VAV3/HLA-DPA1/HLA-DMB/EMILIN1/CXCL12/IL1B/FN1/FLNA/FBLN2/CCL5/CCL21/CXCL13/SELE/OLFM4	29		hsa00590	Arachidonic acid metabolism	6/203	61/8113	0.00402844	0.0230898	0.0182029	GPX8/PTGS2/GPX2/PLA2G4A/GPX3/PLA2G2A	6
BP	GO:0071675	regulation of mononuclear cell migration	11/341	51/18866	1.43076e-09	1.33776e-07	9.22287e-08	C5AR1/C3AR1/SLAMF8/CCR1/SERPINE1/PLA2G7/GREM1/CXCL12/SLIT2/CCL5/CXCL10	11		hsa04380	Osteoclast differentiation	9/203	128/8113	0.00471093	0.0263588	0.02078	NCF2/FCGR2B/LILRB2/FCGR3B/TYROBP/FYN/CTSK/IL1B/NOX1	9
BP	GO:0048247	lymphocyte chemotaxis	12/341	65/18866	1.7108e-09	1.5624e-07	1.07715e-07	CCL8/CCL2/CCL4/CCL18/C10orf99/GPR183/CCL5/CCL21/CXCL10/CXCL13/CXCL14/CXCL11	12		hsa04613	Neutrophil extracellular trap formation	11/203	190/8113	0.00806241	0.044062	0.0347365	NCF2/ITGAM/C5AR1/FCGR3B/AQP9/TLR2/TLR8/ITGB2/FPR3/PLCB4/C3	11
BP	GO:0032963	collagen metabolic process	15/341	113/18866	1.92977e-09	1.72232e-07	1.18741e-07	CTSL/VIM/IHH/FAP/IL6/COL15A1/COL1A2/CTSK/COL5A1/EMILIN1/MMP9/ID1/MMP1/MMP12/MMP3	15		hsa05202	Transcriptional misregulation in cancer	11/203	192/8113	0.0086921	0.0464237	0.0365983	BCL2A1/ITGAM/CD14/CD86/IL6/CXCL8/PLAU/MEIS1/MMP9/MMP3/DEFA6	11
BP	GO:0070661	leukocyte proliferation	24/341	313/18866	2.97707e-09	2.59799e-07	1.79112e-07	MNDA/FCGR2B/GPNMB/CCL8/CD86/LILRB2/TYROBP/TNFSF13B/VSIG4/IHH/FYN/ANXA1/IL6/VCAM1/VAV3/GPR183/GREM1/HLA-DPA1/HLA-DMB/IL1B/BST2/CCL5/ENPP3/IDO1	24		hsa05320	Autoimmune thyroid disease	5/203	53/8113	0.0101206	0.052852	0.041666	CD86/HLA-DRA/HLA-DPA1/HLA-DMB/HLA-DMA	5
BP	GO:0098754	detoxification	16/341	138/18866	4.16248e-09	3.55349e-07	2.44986e-07	ALOX5AP/GPX8/NXN/PXDN/PTGS2/APOE/CLIC2/MT2A/GPX2/S100A9/MT1X/IYD/GPX3/MT1E/FABP1/DUOX2	16		hsa04666	Fc gamma R-mediated phagocytosis	7/203	97/8113	0.0106512	0.0536604	0.0423033	FCGR2B/FCGR3B/SPHK1/HCK/CFL2/VAV3/PLA2G4A	7
BP	GO:0009615	response to virus	25/341	349/18866	5.53984e-09	4.62872e-07	3.19115e-07	CCL8/CXCR4/CCL4/TLR8/SLFN11/TSPAN6/IL6/IFI16/HTRA1/TRIM22/CXCL12/IL1B/FLNA/BST2/CCL5/CXCL10/IFIT3/RSAD2/FGL2/IFI6/IFIT1/CXCL9/MMP12/IFI44L/DUOX2	25		hsa05163	Human cytomegalovirus infection	12/203	225/8113	0.0107676	0.0536604	0.0423033	CCL2/CXCR4/CCL4/CCR1/IL10RA/IL6/PTGS2/CXCL8/CXCL12/IL1B/CCL5/PLCB4	12
BP	GO:0006898	receptor-mediated endocytosis	24/341	328/18866	7.47229e-09	6.11327e-07	4.21464e-07	CTSL/ITGAM/FCGR2B/CD14/FCER1G/CD163/MRC1/FCGR1B/COLEC12/RAB31/ITGB2/SERPINE1/CAV1/CXCL8/APOE/SPARC/RAMP1/GREM1/MARCO/CCL21/HTR2B/SELE/C3/SFRP4	24		hsa04918	Thyroid hormone synthesis	6/203	75/8113	0.0109604	0.0536604	0.0423033	GPX8/GPX2/IYD/PLCB4/GPX3/DUOX2	6
BP	GO:1903037	regulation of leukocyte cell-cell adhesion	24/341	329/18866	7.92937e-09	6.35482e-07	4.38117e-07	FCGR2B/GPNMB/CD86/CCL2/LILRB2/LGALS1/TNFSF13B/ITGB2/VSIG4/IHH/FYN/ANXA1/IL6/CAV1/VCAM1/HLA-DPA1/HLA-DMB/CXCL12/IL1B/CCL5/CCL21/SELE/FGL2/IDO1	24
BP	GO:0061041	regulation of wound healing	16/341	151/18866	1.54089e-08	1.21022e-06	8.34353e-07	FCER1G/CXCR4/PLEK/CD109/FAP/ANXA1/SERPING1/SERPINE1/CAV1/GJA1/APOE/PLAU/CLDN3/SERPINB2/PLA2G4A/DUOX2	16
BP	GO:0002224	toll-like receptor signaling pathway	16/341	152/18866	1.69428e-08	1.3046e-06	8.99422e-07	CTSL/ITGAM/CD14/LY96/TLR1/COLEC12/S100A8/TLR2/TLR8/ITGB2/PIK3AP1/CAV1/CTSK/S100A9/RSAD2/LRRC19	16
BP	GO:0050670	regulation of lymphocyte proliferation	19/341	219/18866	1.90033e-08	1.43511e-06	9.89401e-07	MNDA/FCGR2B/GPNMB/CD86/LILRB2/TYROBP/TNFSF13B/VSIG4/IHH/ANXA1/IL6/VCAM1/VAV3/GPR183/HLA-DPA1/HLA-DMB/IL1B/CCL5/IDO1	19
BP	GO:0032944	regulation of mononuclear cell proliferation	19/341	221/18866	2.20231e-08	1.63179e-06	1.12499e-06	MNDA/FCGR2B/GPNMB/CD86/LILRB2/TYROBP/TNFSF13B/VSIG4/IHH/ANXA1/IL6/VCAM1/VAV3/GPR183/HLA-DPA1/HLA-DMB/IL1B/CCL5/IDO1	19
BP	GO:0022617	extracellular matrix disassembly	12/341	82/18866	2.67258e-08	1.94356e-06	1.33994e-06	CTSL/TIMP2/FAP/IL6/DDR2/FSCN1/HTRA1/CTSK/MMP9/MMP1/MMP12/MMP3	12
BP	GO:0034341	response to interferon-gamma	18/341	202/18866	2.99065e-08	2.13532e-06	1.47214e-06	CCL8/MRC1/CCL2/FCGR1B/CCL4/CCL18/TLR2/HCK/VIM/GBP5/VCAM1/HLA-DRA/MT2A/HLA-DPA1/TRIM22/BST2/CCL5/CCL21	18
BP	GO:0042116	macrophage activation	13/341	101/18866	3.41643e-08	2.39577e-06	1.6517e-06	ITGAM/C5AR1/FCGR2B/TLR1/TYROBP/SPHK1/TLR2/TLR8/ITGB2/VSIG4/IL6/C1QA/PLA2G4A	13
BP	GO:0071346	cellular response to interferon-gamma	17/341	182/18866	3.63411e-08	2.50371e-06	1.72612e-06	CCL8/MRC1/CCL2/FCGR1B/CCL4/CCL18/TLR2/HCK/VIM/GBP5/VCAM1/HLA-DRA/MT2A/HLA-DPA1/TRIM22/CCL5/CCL21	17
BP	GO:0006968	cellular defense response	10/341	54/18866	3.85558e-08	2.61049e-06	1.79974e-06	NCF2/C5AR1/MNDA/LY96/LILRB2/TYROBP/CLEC5A/GNLY/CXCL9/PNLIPRP2	10
BP	GO:1903034	regulation of response to wounding	17/341	183/18866	3.94134e-08	2.62333e-06	1.80859e-06	FCER1G/CXCR4/PLEK/CD109/FAP/SPP1/ANXA1/SERPING1/SERPINE1/CAV1/GJA1/APOE/PLAU/CLDN3/SERPINB2/PLA2G4A/DUOX2	17
BP	GO:0051346	negative regulation of hydrolase activity	28/341	473/18866	4.21403e-08	2.75808e-06	1.90149e-06	RGS2/CD109/SPOCK1/TIMP2/ANXA1/SERPING1/SFRP2/SERPINE1/COL6A3/PTGS2/IFI16/PLN/SERPINF1/PPP1R14D/CRYAB/SLIT2/BST2/SERPINB2/MMP9/PPP1R14C/RARRES1/IFI6/DPEP1/GZMA/C3/IFIT1/SPINK1/FABP1	28
BP	GO:0098869	cellular oxidant detoxification	13/341	103/18866	4.33795e-08	2.79265e-06	1.92532e-06	ALOX5AP/GPX8/NXN/PXDN/PTGS2/APOE/CLIC2/GPX2/S100A9/IYD/GPX3/FABP1/DUOX2	13
BP	GO:0070664	negative regulation of leukocyte proliferation	12/341	86/18866	4.62344e-08	2.92843e-06	2.01893e-06	MNDA/FCGR2B/GPNMB/CCL8/CD86/LILRB2/TYROBP/VSIG4/IHH/GREM1/ENPP3/IDO1	12
BP	GO:0045766	positive regulation of angiogenesis	18/341	208/18866	4.69921e-08	2.92917e-06	2.01944e-06	C5AR1/C3AR1/CXCR4/SPHK1/ITGB2/PLK2/ANXA1/ADAM12/SFRP2/SERPINE1/ITGA5/CYP1B1/PTGS2/CXCL8/TWIST1/GREM1/IL1B/C3	18
BP	GO:0010951	negative regulation of endopeptidase activity	20/341	258/18866	5.31035e-08	3.2584e-06	2.24642e-06	CD109/SPOCK1/TIMP2/SERPING1/SFRP2/SERPINE1/COL6A3/PTGS2/IFI16/SERPINF1/CRYAB/BST2/SERPINB2/MMP9/RARRES1/IFI6/DPEP1/C3/SPINK1/FABP1	20
BP	GO:0033627	cell adhesion mediated by integrin	11/341	71/18866	5.57288e-08	3.36688e-06	2.32121e-06	ITGB2/SNAI2/SFRP2/SERPINE1/FBN1/ITGA5/CYP1B1/PLAU/CCL5/CCL21/CXCL13	11
BP	GO:0007229	integrin-mediated signaling pathway	13/341	108/18866	7.69544e-08	4.55285e-06	3.13884e-06	ITGAM/FCER1G/TYROBP/HCK/PLEK/ITGB2/FERMT2/ITGA5/COL3A1/VAV3/ADAMTS1/FN1/FLNA	13
BP	GO:0043312	neutrophil degranulation	28/341	487/18866	7.76778e-08	4.55285e-06	3.13884e-06	TNFAIP6/ITGAM/C5AR1/MNDA/CD14/FCER1G/C3AR1/LILRB2/FCGR3B/TYROBP/SLC2A3/RAB31/S100A8/CLEC5A/TLR2/ITGB2/OLR1/TIMP2/SELL/PLAU/S100A9/GGH/BST2/MMP9/FGL2/C3/LYZ/OLFM4	28
BP	GO:0002283	neutrophil activation involved in immune response	28/341	490/18866	8.82677e-08	5.09746e-06	3.51431e-06	TNFAIP6/ITGAM/C5AR1/MNDA/CD14/FCER1G/C3AR1/LILRB2/FCGR3B/TYROBP/SLC2A3/RAB31/S100A8/CLEC5A/TLR2/ITGB2/OLR1/TIMP2/SELL/PLAU/S100A9/GGH/BST2/MMP9/FGL2/C3/LYZ/OLFM4	28
BP	GO:0072503	cellular divalent inorganic cation homeostasis	28/341	492/18866	9.60586e-08	5.46699e-06	3.76907e-06	C5AR1/CCL8/C3AR1/CXCR4/S100A8/CCR1/FPR3/GPR65/FYN/CAV1/GJA1/PKD2/APOE/CLIC2/MT2A/PLN/S100A9/CXCL12/MT1X/CCL5/CCL21/CXCL10/HTR2B/CXCL13/PROK2/CXCL9/MT1E/CXCL11	28
BP	GO:0032102	negative regulation of response to external stimulus	26/341	433/18866	9.86164e-08	5.52867e-06	3.8116e-06	TNFAIP6/FCGR2B/CCL2/SLAMF8/CD109/VSIG4/FAP/SNAI2/SPP1/SERPING1/TSPAN6/SERPINE1/GJA1/IFI16/APOE/GREM1/PLAU/HTRA1/SERPINF1/CLDN3/SLIT2/SERPINB2/CXCL13/FGL2/MMP12/ENPP3	26
BP	GO:0061844	antimicrobial humoral immune response mediated by antimicrobial peptide	11/341	75/18866	9.99581e-08	5.52867e-06	3.8116e-06	CXCL8/S100A9/CXCL10/CXCL13/CXCL14/GNLY/CXCL9/CXCL5/CXCL6/CXCL11/DEFA6	11
BP	GO:0061900	glial cell activation	10/341	60/18866	1.10341e-07	6.0182e-06	4.14909e-06	ITGAM/C5AR1/TYROBP/SPHK1/TLR2/TLR8/ITGB2/IL6/C1QA/IL1B	10
BP	GO:0052547	regulation of peptidase activity	27/341	466/18866	1.1454e-07	6.16161e-06	4.24796e-06	S100A8/CD109/SPOCK1/TIMP2/FYN/SERPING1/SFRP2/SERPINE1/CAV1/COL6A3/PTGS2/IFI16/PCOLCE/SERPINF1/CRYAB/CLDN3/S100A9/FN1/BST2/SERPINB2/MMP9/RARRES1/IFI6/DPEP1/C3/SPINK1/FABP1	27
BP	GO:0010466	negative regulation of peptidase activity	20/341	272/18866	1.26435e-07	6.70962e-06	4.62577e-06	CD109/SPOCK1/TIMP2/SERPING1/SFRP2/SERPINE1/COL6A3/PTGS2/IFI16/SERPINF1/CRYAB/BST2/SERPINB2/MMP9/RARRES1/IFI6/DPEP1/C3/SPINK1/FABP1	20
BP	GO:1990748	cellular detoxification	13/341	114/18866	1.46925e-07	7.61278e-06	5.24843e-06	ALOX5AP/GPX8/NXN/PXDN/PTGS2/APOE/CLIC2/GPX2/S100A9/IYD/GPX3/FABP1/DUOX2	13
BP	GO:0002920	regulation of humoral immune response	14/341	134/18866	1.47332e-07	7.61278e-06	5.24843e-06	C5AR1/FCGR2B/C3AR1/VSIG4/CFH/SERPING1/C1QB/C1R/C1S/C1QA/C1QC/IL1B/CXCL13/C3	14
BP	GO:0002221	pattern recognition receptor signaling pathway	17/341	201/18866	1.55331e-07	7.92186e-06	5.46152e-06	CTSL/ITGAM/CD14/LY96/TLR1/COLEC12/S100A8/TLR2/TLR8/ITGB2/TSPAN6/PIK3AP1/CAV1/CTSK/S100A9/RSAD2/LRRC19	17
BP	GO:0051924	regulation of calcium ion transport	19/341	253/18866	1.88855e-07	9.50814e-06	6.55514e-06	CCL2/LILRB2/CXCR4/CCL4/CCR1/FYN/CAV1/PTGS2/GJA1/PKD2/CLIC2/GEM/PLN/CXCL12/CCL5/CXCL10/CXCL9/SPINK1/CXCL11	19
BP	GO:0060348	bone development	17/341	204/18866	1.92276e-07	9.54183e-06	6.57837e-06	LOX/TYROBP/IHH/SFRP2/FBN1/SULF1/GJA1/SPARC/TWIST1/GREM1/AXIN2/MEIS1/BGN/PDGFC/SFRP4/COMP/EPYC	17
BP	GO:0019730	antimicrobial humoral response	14/341	137/18866	1.94384e-07	9.54183e-06	6.57837e-06	S100A8/CXCL8/S100A9/CXCL10/CXCL13/CXCL14/GNLY/CXCL9/CXCL5/LYZ/CXCL6/CXCL11/DEFA6/PLA2G2A	14
BP	GO:0030282	bone mineralization	13/341	117/18866	1.99914e-07	9.57394e-06	6.6005e-06	SRGN/GPNMB/LOX/CCR1/DDR2/PTGS2/TWIST1/GREM1/AXIN2/COL1A2/MGP/ASPN/COMP	13
BP	GO:0072676	lymphocyte migration	13/341	117/18866	1.99914e-07	9.57394e-06	6.6005e-06	CCL8/CCL2/CCL4/CCL18/C10orf99/GPR183/CXCL12/CCL5/CCL21/CXCL10/CXCL13/CXCL14/CXCL11	13
BP	GO:0001649	osteoblast differentiation	18/341	231/18866	2.30228e-07	1.08928e-05	7.50979e-06	GPNMB/LOX/CLEC5A/IHH/SNAI2/WWTR1/SPP1/SFRP2/IL6/TNC/DDR2/CTHRC1/TWIST1/GREM1/VCAN/AXIN2/SATB2/ID1	18
BP	GO:0042110	T cell activation	27/341	483/18866	2.34524e-07	1.09137e-05	7.52416e-06	CTSL/FCGR2B/FCER1G/GPNMB/CD86/CCL2/LILRB2/MAFB/CLEC4A/LGALS1/TNFSF13B/VSIG4/IHH/FYN/ANXA1/IL6/CAV1/VCAM1/GPR183/HLA-DPA1/HLA-DMB/IL1B/CCL5/CCL21/RSAD2/FGL2/IDO1	27
BP	GO:0046651	lymphocyte proliferation	20/341	283/18866	2.40092e-07	1.09137e-05	7.52416e-06	MNDA/FCGR2B/GPNMB/CD86/LILRB2/TYROBP/TNFSF13B/VSIG4/IHH/FYN/ANXA1/IL6/VCAM1/VAV3/GPR183/HLA-DPA1/HLA-DMB/IL1B/CCL5/IDO1	20
BP	GO:0001774	microglial cell activation	9/341	50/18866	2.41785e-07	1.09137e-05	7.52416e-06	ITGAM/C5AR1/TYROBP/SPHK1/TLR2/TLR8/ITGB2/IL6/C1QA	9
BP	GO:0002269	leukocyte activation involved in inflammatory response	9/341	50/18866	2.41785e-07	1.09137e-05	7.52416e-06	ITGAM/C5AR1/TYROBP/SPHK1/TLR2/TLR8/ITGB2/IL6/C1QA	9
BP	GO:0051607	defense response to virus	19/341	258/18866	2.55894e-07	1.14193e-05	7.87273e-06	TLR8/SLFN11/TSPAN6/IL6/IFI16/HTRA1/TRIM22/IL1B/FLNA/BST2/CXCL10/IFIT3/RSAD2/FGL2/IFI6/IFIT1/CXCL9/MMP12/IFI44L	19
BP	GO:0032943	mononuclear cell proliferation	20/341	286/18866	2.84345e-07	1.25463e-05	8.64972e-06	MNDA/FCGR2B/GPNMB/CD86/LILRB2/TYROBP/TNFSF13B/VSIG4/IHH/FYN/ANXA1/IL6/VCAM1/VAV3/GPR183/HLA-DPA1/HLA-DMB/IL1B/CCL5/IDO1	20
BP	GO:1900046	regulation of hemostasis	11/341	83/18866	2.89617e-07	1.2637e-05	8.71223e-06	FCER1G/PLEK/FAP/SERPING1/SERPINE1/CAV1/APOE/PLAU/SERPINB2/PLA2G4A/COMP	11
BP	GO:1903039	positive regulation of leukocyte cell-cell adhesion	18/341	235/18866	2.97247e-07	1.26879e-05	8.74736e-06	CD86/CCL2/LILRB2/LGALS1/TNFSF13B/ITGB2/IHH/FYN/ANXA1/IL6/CAV1/VCAM1/HLA-DPA1/HLA-DMB/IL1B/CCL5/CCL21/SELE	18
BP	GO:1904018	positive regulation of vasculature development	18/341	235/18866	2.97247e-07	1.26879e-05	8.74736e-06	C5AR1/C3AR1/CXCR4/SPHK1/ITGB2/PLK2/ANXA1/ADAM12/SFRP2/SERPINE1/ITGA5/CYP1B1/PTGS2/CXCL8/TWIST1/GREM1/IL1B/C3	18
BP	GO:0097237	cellular response to toxic substance	13/341	122/18866	3.27094e-07	1.38118e-05	9.52221e-06	ALOX5AP/GPX8/NXN/PXDN/PTGS2/APOE/CLIC2/GPX2/S100A9/IYD/GPX3/FABP1/DUOX2	13
BP	GO:1901623	regulation of lymphocyte chemotaxis	7/341	27/18866	3.85594e-07	1.61088e-05	1.11058e-05	CCL2/CCL4/CCL5/CCL21/CXCL10/CXCL13/CXCL14	7
BP	GO:0022407	regulation of cell-cell adhesion	25/341	439/18866	4.72337e-07	1.95249e-05	1.3461e-05	FCGR2B/GPNMB/CD86/CCL2/LILRB2/LGALS1/TNFSF13B/ITGB2/VSIG4/IHH/FYN/ANXA1/IL6/CAV1/VCAM1/HLA-DPA1/HLA-DMB/CXCL12/IL1B/CCL5/CCL21/CXCL13/SELE/FGL2/IDO1	25
BP	GO:0001706	endoderm formation	9/341	55/18866	5.66758e-07	2.31839e-05	1.59836e-05	ITGB2/ITGA5/COL5A2/COL5A1/INHBA/DUSP4/FN1/MMP9/COL11A1	9
BP	GO:0031349	positive regulation of defense response	23/341	385/18866	6.02161e-07	2.43782e-05	1.68069e-05	MNDA/FCER1G/S100A8/CLEC4A/TLR2/HCK/TLR8/FYN/IL6/SERPINE1/PTGS2/GJA1/IFI16/GBP5/PLA2G7/S100A9/IL1B/CCL5/C3/MMP12/IDO1/MUC12/PLA2G2A	23
BP	GO:0031589	cell-substrate adhesion	22/341	359/18866	6.94407e-07	2.78259e-05	1.91838e-05	LGALS1/ITGB2/POSTN/SPOCK1/FERMT2/CCDC80/SERPINE1/ITGA5/COL3A1/VCAM1/NID2/SGCE/GREM1/PLAU/EMILIN1/FN1/FLNA/FBLN2/CCL21/ID1/MMP12/OLFM4	22
BP	GO:0048245	eosinophil chemotaxis	6/341	19/18866	7.42326e-07	2.88457e-05	1.98869e-05	CCL8/CCL2/CCL4/CCL5/CCL21/SCG2	6
BP	GO:0090026	positive regulation of monocyte chemotaxis	6/341	19/18866	7.42326e-07	2.88457e-05	1.98869e-05	CCR1/SERPINE1/PLA2G7/CXCL12/CCL5/CXCL10	6
BP	GO:0150146	cell junction disassembly	6/341	19/18866	7.42326e-07	2.88457e-05	1.98869e-05	ITGAM/SNAI2/C1QB/C1QA/C1QC/C3	6
BP	GO:0050863	regulation of T cell activation	21/341	332/18866	7.49239e-07	2.88457e-05	1.98869e-05	FCGR2B/GPNMB/CD86/CCL2/LILRB2/LGALS1/TNFSF13B/VSIG4/IHH/FYN/ANXA1/IL6/CAV1/VCAM1/HLA-DPA1/HLA-DMB/IL1B/CCL5/CCL21/FGL2/IDO1	21
BP	GO:0050867	positive regulation of cell activation	24/341	421/18866	7.90587e-07	2.98913e-05	2.06078e-05	ITGAM/FCER1G/CD86/CCL2/LILRB2/TYROBP/PLEK/LGALS1/TNFSF13B/ITGB2/IHH/FYN/ANXA1/IL6/CAV1/VCAM1/VAV3/GPR183/HLA-DPA1/HLA-DMB/IL1B/CCL5/CCL21/PLA2G4A	24
BP	GO:0098883	synapse pruning	5/341	11/18866	7.9162e-07	2.98913e-05	2.06078e-05	ITGAM/C1QB/C1QA/C1QC/C3	5
BP	GO:0070372	regulation of ERK1 and ERK2 cascade	20/341	306/18866	8.28878e-07	3.10001e-05	2.13722e-05	C5AR1/GPNMB/CCL8/CCL2/CCL4/CCL18/CCR1/APOE/GPR183/AKAP12/DUSP4/EMILIN1/MARCO/IL1B/FN1/PDGFC/CCL5/CCL21/HTR2B/PLA2G2A	20
BP	GO:0050673	epithelial cell proliferation	25/341	453/18866	8.4138e-07	3.10419e-05	2.1401e-05	C5AR1/CCL2/CD109/IHH/FAP/SNAI2/SFRP2/IL6/CAV1/SULF1/GJA1/APOE/SPARC/TWIST1/HTRA1/SERPINF1/CXCL12/CCL5/HTR2B/SCG2/PROK2/THBS4/ID1/MMP12/SDR16C5	25
BP	GO:0022409	positive regulation of cell-cell adhesion	19/341	279/18866	8.45807e-07	3.10419e-05	2.1401e-05	CD86/CCL2/LILRB2/LGALS1/TNFSF13B/ITGB2/IHH/FYN/ANXA1/IL6/CAV1/VCAM1/HLA-DPA1/HLA-DMB/IL1B/CCL5/CCL21/CXCL13/SELE	19
BP	GO:0002544	chronic inflammatory response	6/341	20/18866	1.04438e-06	3.79748e-05	2.61807e-05	S100A8/GJA1/S100A9/CCL5/CXCL13/IDO1	6
BP	GO:0030449	regulation of complement activation	12/341	115/18866	1.16717e-06	4.20504e-05	2.89906e-05	C5AR1/C3AR1/VSIG4/CFH/SERPING1/C1QB/C1R/C1S/C1QA/C1QC/IL1B/C3	12
BP	GO:0050866	negative regulation of cell activation	16/341	207/18866	1.20831e-06	4.31368e-05	2.97396e-05	MNDA/FCGR2B/GPNMB/CD86/LILRB2/TYROBP/SAMSN1/VSIG4/IHH/ANXA1/APOE/INHBA/EMILIN1/FGL2/ENPP3/IDO1	16
BP	GO:0007596	blood coagulation	21/341	343/18866	1.26721e-06	4.48317e-05	3.09081e-05	FCER1G/PLEK/FAP/FYN/SERPING1/IL6/SERPINE1/CAV1/COL3A1/APOE/ZFPM2/VAV3/PLAU/COL1A2/FN1/FLNA/SERPINB2/F13A1/PRKAR2B/PLA2G4A/COMP	21
BP	GO:0072593	reactive oxygen species metabolic process	19/341	288/18866	1.36148e-06	4.7737e-05	3.29111e-05	NCF2/ITGAM/TYROBP/TLR2/ITGB2/FYN/CAV1/CYP1B1/PXDN/PTGS2/PKD2/CRYAB/IL1B/NOX1/ACE2/IFI6/GPX3/MMP3/DUOX2	19
BP	GO:0010574	regulation of vascular endothelial growth factor production	9/341	61/18866	1.40533e-06	4.88382e-05	3.36702e-05	C5AR1/C3AR1/IL6/CYP1B1/SULF1/PTGS2/IL1B/NOX1/C3	9
BP	GO:0061448	connective tissue development	18/341	262/18866	1.45291e-06	5.0049e-05	3.4505e-05	PRRX1/LOX/IHH/SNAI2/SFRP2/SULF1/LUM/GREM1/AXIN2/CTSK/BGN/COL5A1/MGP/SATB2/COL11A1/CRIP1/COMP/EPYC	18
BP	GO:0002696	positive regulation of leukocyte activation	23/341	406/18866	1.50012e-06	5.09479e-05	3.51247e-05	ITGAM/FCER1G/CD86/CCL2/LILRB2/TYROBP/LGALS1/TNFSF13B/ITGB2/IHH/FYN/ANXA1/IL6/CAV1/VCAM1/VAV3/GPR183/HLA-DPA1/HLA-DMB/IL1B/CCL5/CCL21/PLA2G4A	23
BP	GO:0035987	endodermal cell differentiation	8/341	46/18866	1.50496e-06	5.09479e-05	3.51247e-05	ITGB2/ITGA5/COL5A2/COL5A1/INHBA/FN1/MMP9/COL11A1	8
BP	GO:0007599	hemostasis	21/341	348/18866	1.59681e-06	5.35956e-05	3.69501e-05	FCER1G/PLEK/FAP/FYN/SERPING1/IL6/SERPINE1/CAV1/COL3A1/APOE/ZFPM2/VAV3/PLAU/COL1A2/FN1/FLNA/SERPINB2/F13A1/PRKAR2B/PLA2G4A/COMP	21
BP	GO:0031214	biomineral tissue development	14/341	163/18866	1.62473e-06	5.36161e-05	3.69643e-05	SRGN/GPNMB/LOX/CCR1/SPP1/DDR2/PTGS2/TWIST1/GREM1/AXIN2/COL1A2/MGP/ASPN/COMP	14
BP	GO:0110148	biomineralization	14/341	163/18866	1.62473e-06	5.36161e-05	3.69643e-05	SRGN/GPNMB/LOX/CCR1/SPP1/DDR2/PTGS2/TWIST1/GREM1/AXIN2/COL1A2/MGP/ASPN/COMP	14
BP	GO:0050817	coagulation	21/341	349/18866	1.67145e-06	5.46983e-05	3.77103e-05	FCER1G/PLEK/FAP/FYN/SERPING1/IL6/SERPINE1/CAV1/COL3A1/APOE/ZFPM2/VAV3/PLAU/COL1A2/FN1/FLNA/SERPINB2/F13A1/PRKAR2B/PLA2G4A/COMP	21
BP	GO:0002831	regulation of response to biotic stimulus	23/341	409/18866	1.69972e-06	5.51637e-05	3.80312e-05	MNDA/FCGR2B/FCER1G/LY96/SLAMF8/CLEC4A/HCK/TLR8/VSIG4/FYN/SERPING1/TSPAN6/IFI16/GBP5/APOE/HTRA1/IL1B/CCL5/FGL2/IFIT1/MMP12/MUC12/CXCL6	23
BP	GO:0030574	collagen catabolic process	8/341	47/18866	1.78537e-06	5.74685e-05	3.96202e-05	CTSL/FAP/COL15A1/CTSK/MMP9/MMP1/MMP12/MMP3	8
BP	GO:0050870	positive regulation of T cell activation	16/341	214/18866	1.87235e-06	5.97783e-05	4.12126e-05	CD86/CCL2/LILRB2/LGALS1/TNFSF13B/IHH/FYN/ANXA1/IL6/CAV1/VCAM1/HLA-DPA1/HLA-DMB/IL1B/CCL5/CCL21	16
BP	GO:0070374	positive regulation of ERK1 and ERK2 cascade	16/341	215/18866	1.99019e-06	6.30282e-05	4.34531e-05	C5AR1/GPNMB/CCL8/CCL2/CCL4/CCL18/CCR1/APOE/GPR183/AKAP12/MARCO/PDGFC/CCL5/CCL21/HTR2B/PLA2G2A	16
BP	GO:0070371	ERK1 and ERK2 cascade	20/341	325/18866	2.10436e-06	6.57315e-05	4.53169e-05	C5AR1/GPNMB/CCL8/CCL2/CCL4/CCL18/CCR1/APOE/GPR183/AKAP12/DUSP4/EMILIN1/MARCO/IL1B/FN1/PDGFC/CCL5/CCL21/HTR2B/PLA2G2A	20
BP	GO:0033628	regulation of cell adhesion mediated by integrin	8/341	48/18866	2.10903e-06	6.57315e-05	4.53169e-05	SNAI2/SFRP2/SERPINE1/CYP1B1/PLAU/CCL5/CCL21/CXCL13	8
BP	GO:2000401	regulation of lymphocyte migration	9/341	64/18866	2.12807e-06	6.58028e-05	4.5366e-05	CCL2/CCL4/C10orf99/CXCL12/CCL5/CCL21/CXCL10/CXCL13/CXCL14	9
BP	GO:0042129	regulation of T cell proliferation	14/341	167/18866	2.16837e-06	6.65249e-05	4.58639e-05	GPNMB/CD86/LILRB2/TNFSF13B/VSIG4/IHH/ANXA1/IL6/VCAM1/HLA-DPA1/HLA-DMB/IL1B/CCL5/IDO1	14
BP	GO:0030193	regulation of blood coagulation	10/341	82/18866	2.20231e-06	6.70424e-05	4.62206e-05	FCER1G/PLEK/FAP/SERPING1/SERPINE1/CAV1/APOE/PLAU/SERPINB2/PLA2G4A	10
BP	GO:0010573	vascular endothelial growth factor production	9/341	65/18866	2.43122e-06	7.34415e-05	5.06324e-05	C5AR1/C3AR1/IL6/CYP1B1/SULF1/PTGS2/IL1B/NOX1/C3	9
BP	GO:0072677	eosinophil migration	6/341	23/18866	2.59815e-06	7.78211e-05	5.36518e-05	CCL8/CCL2/CCL4/CCL5/CCL21/SCG2	6
BP	GO:0007162	negative regulation of cell adhesion	19/341	301/18866	2.61584e-06	7.78211e-05	5.36518e-05	FCGR2B/GPNMB/CD86/LILRB2/LGALS1/POSTN/VSIG4/IHH/SPOCK1/SNAI2/ANXA1/SERPINE1/TNC/CYP1B1/CXCL12/CCL21/FGL2/MMP12/IDO1	19
BP	GO:0051051	negative regulation of transport	25/341	483/18866	2.6682e-06	7.8782e-05	5.43142e-05	SRGN/FCGR2B/RGS2/LILRB2/TLR2/ANXA1/CAV1/PTGS2/GJA1/PKD2/APOE/CLIC2/TWIST1/GEM/PLN/CRYAB/INHBA/IL1B/BST2/MMP9/RSAD2/SFRP4/SPINK1/FAM3D/TFF2	25
BP	GO:0042098	T cell proliferation	15/341	195/18866	2.76625e-06	8.10676e-05	5.58899e-05	GPNMB/CD86/LILRB2/TNFSF13B/VSIG4/IHH/FYN/ANXA1/IL6/VCAM1/HLA-DPA1/HLA-DMB/IL1B/CCL5/IDO1	15
BP	GO:0051216	cartilage development	15/341	197/18866	3.13861e-06	9.0968e-05	6.27156e-05	PRRX1/IHH/SNAI2/SFRP2/SULF1/LUM/GREM1/AXIN2/CTSK/BGN/MGP/SATB2/COL11A1/COMP/EPYC	15
BP	GO:0072678	T cell migration	9/341	67/18866	3.15041e-06	9.0968e-05	6.27156e-05	CCL2/C10orf99/GPR183/CXCL12/CCL5/CCL21/CXCL10/CXCL13/CXCL11	9
BP	GO:0006816	calcium ion transport	23/341	426/18866	3.36754e-06	9.65281e-05	6.65488e-05	CCL8/CCL2/LILRB2/CXCR4/CCL4/CCR1/FYN/CAV1/PTGS2/GJA1/PKD2/CLIC2/RAMP1/GEM/PLN/CXCL12/CCL5/CCL21/CXCL10/HTR2B/CXCL9/SPINK1/CXCL11	23
BP	GO:0002407	dendritic cell chemotaxis	6/341	24/18866	3.41172e-06	9.70855e-05	6.69331e-05	CXCR4/SLAMF8/CCR1/GPR183/CCL5/CCL21	6
BP	GO:0070665	positive regulation of leukocyte proliferation	13/341	150/18866	3.46384e-06	9.78598e-05	6.74669e-05	CD86/LILRB2/TNFSF13B/ANXA1/IL6/VCAM1/VAV3/GPR183/HLA-DPA1/HLA-DMB/IL1B/BST2/CCL5	13
BP	GO:0097242	amyloid-beta clearance	7/341	37/18866	3.82715e-06	0.000107352	7.40107e-05	ITGAM/C5AR1/ITGB2/APOE/MARCO/C3/LRP4	7
BP	GO:0045861	negative regulation of proteolysis	21/341	369/18866	4.01625e-06	0.000111857	7.71167e-05	GAS1/CD109/SPOCK1/TIMP2/SERPING1/SFRP2/SERPINE1/COL6A3/PTGS2/IFI16/SERPINF1/CRYAB/BST2/SERPINB2/MMP9/RARRES1/IFI6/DPEP1/C3/SPINK1/FABP1	21
BP	GO:0050818	regulation of coagulation	10/341	88/18866	4.22217e-06	0.000116764	8.04997e-05	FCER1G/PLEK/FAP/SERPING1/SERPINE1/CAV1/APOE/PLAU/SERPINB2/PLA2G4A	10
BP	GO:0071677	positive regulation of mononuclear cell migration	6/341	25/18866	4.4211e-06	0.00012141	8.37032e-05	CCR1/SERPINE1/PLA2G7/CXCL12/CCL5/CXCL10	6
BP	GO:0052548	regulation of endopeptidase activity	23/341	434/18866	4.58307e-06	0.000124726	8.5989e-05	S100A8/CD109/SPOCK1/TIMP2/FYN/SERPING1/SFRP2/SERPINE1/COL6A3/PTGS2/IFI16/SERPINF1/CRYAB/S100A9/BST2/SERPINB2/MMP9/RARRES1/IFI6/DPEP1/C3/SPINK1/FABP1	23
BP	GO:2000403	positive regulation of lymphocyte migration	7/341	38/18866	4.61911e-06	0.000124726	8.5989e-05	CCL4/CXCL12/CCL5/CCL21/CXCL10/CXCL13/CXCL14	7
BP	GO:0051250	negative regulation of lymphocyte activation	13/341	154/18866	4.63712e-06	0.000124726	8.5989e-05	MNDA/FCGR2B/GPNMB/CD86/LILRB2/TYROBP/SAMSN1/VSIG4/IHH/ANXA1/INHBA/FGL2/IDO1	13
BP	GO:0050729	positive regulation of inflammatory response	13/341	158/18866	6.14912e-06	0.000164269	0.000113251	FCER1G/S100A8/TLR2/IL6/SERPINE1/PTGS2/GBP5/PLA2G7/S100A9/IL1B/C3/IDO1/PLA2G2A	13
BP	GO:0030336	negative regulation of cell migration	20/341	350/18866	6.42717e-06	0.000170537	0.000117572	CCL2/SLAMF8/SFRP2/SERPINE1/CYP1B1/SULF1/GJA1/COL3A1/APOE/GREM1/SERPINF1/DACH1/EMILIN1/CLDN3/CXCL12/SLIT2/BST2/CCL21/CXCL13/DPEP1	20
BP	GO:0009612	response to mechanical stimulus	15/341	209/18866	6.47395e-06	0.000170626	0.000117633	CXCR4/TLR8/POSTN/IHH/MEIS2/FYN/TNC/PTGS2/GJA1/PKD2/COL3A1/CXCL12/IL1B/CXCL10/COL11A1	15
BP	GO:0002695	negative regulation of leukocyte activation	14/341	184/18866	6.74278e-06	0.000176526	0.000121701	MNDA/FCGR2B/GPNMB/CD86/LILRB2/TYROBP/SAMSN1/VSIG4/IHH/ANXA1/INHBA/FGL2/ENPP3/IDO1	14
BP	GO:0050671	positive regulation of lymphocyte proliferation	12/341	136/18866	6.84231e-06	0.000177942	0.000122677	CD86/LILRB2/TNFSF13B/ANXA1/IL6/VCAM1/VAV3/GPR183/HLA-DPA1/HLA-DMB/IL1B/CCL5	12
BP	GO:0007204	positive regulation of cytosolic calcium ion concentration	19/341	322/18866	6.94632e-06	0.000177942	0.000122677	C5AR1/C3AR1/CXCR4/CCR1/FPR3/GPR65/FYN/CAV1/GJA1/PKD2/CLIC2/PLN/CCL21/CXCL10/HTR2B/CXCL13/PROK2/CXCL9/CXCL11	19
BP	GO:0002523	leukocyte migration involved in inflammatory response	5/341	16/18866	6.94675e-06	0.000177942	0.000122677	SLAMF8/S100A8/ITGB2/S100A9/SELE	5
BP	GO:1903035	negative regulation of response to wounding	10/341	93/18866	6.97811e-06	0.000177942	0.000122677	CD109/FAP/SPP1/SERPING1/SERPINE1/GJA1/APOE/PLAU/CLDN3/SERPINB2	10
BP	GO:0032946	positive regulation of mononuclear cell proliferation	12/341	137/18866	7.37932e-06	0.000186959	0.000128894	CD86/LILRB2/TNFSF13B/ANXA1/IL6/VCAM1/VAV3/GPR183/HLA-DPA1/HLA-DMB/IL1B/CCL5	12
BP	GO:0051235	maintenance of location	19/341	324/18866	7.58806e-06	0.000191015	0.00013169	SRGN/S100A8/IL6/FBN1/CAV1/GJA1/PKD2/APOE/CLIC2/PLN/S100A9/IL1B/FLNA/CCL21/CXCL10/HTR2B/C3/CXCL9/CXCL11	19
BP	GO:0030278	regulation of ossification	15/341	212/18866	7.69264e-06	0.000192414	0.000132655	SRGN/CCR1/SNAI2/SFRP2/IL6/DDR2/EGR2/CTHRC1/TWIST1/GREM1/AXIN2/MGP/ID1/COMP/LRP4	15
BP	GO:0010818	T cell chemotaxis	6/341	28/18866	8.98421e-06	0.000223297	0.000153947	GPR183/CCL5/CCL21/CXCL10/CXCL13/CXCL11	6
BP	GO:1902622	regulation of neutrophil migration	7/341	42/18866	9.28036e-06	0.000229207	0.000158021	C5AR1/C3AR1/SLAMF8/CXCL8/SLIT2/CCL21/THBS4	7
BP	GO:0007178	transmembrane receptor protein serine/threonine kinase signaling pathway	20/341	359/18866	9.34851e-06	0.000229447	0.000158187	LOX/VIM/CD109/WWTR1/FERMT2/SFRP2/FBN1/CAV1/SULF1/COL3A1/GREM1/HTRA1/COL1A2/INHBA/EMILIN1/ASPN/ID1/SFRP4/COMP/LEFTY1	20
BP	GO:0010810	regulation of cell-substrate adhesion	15/341	217/18866	1.01822e-05	0.000247206	0.00017043	LGALS1/POSTN/SPOCK1/CCDC80/SERPINE1/ITGA5/GREM1/PLAU/EMILIN1/FN1/FLNA/FBLN2/CCL21/MMP12/OLFM4	15
BP	GO:0006874	cellular calcium ion homeostasis	23/341	456/18866	1.02609e-05	0.000247206	0.00017043	C5AR1/CCL8/C3AR1/CXCR4/CCR1/FPR3/GPR65/FYN/CAV1/GJA1/PKD2/APOE/CLIC2/PLN/CXCL12/CCL5/CCL21/CXCL10/HTR2B/CXCL13/PROK2/CXCL9/CXCL11	23
BP	GO:0019932	second-messenger-mediated signaling	23/341	456/18866	1.02609e-05	0.000247206	0.00017043	RGS2/CXCR4/CCL4/SPHK1/PLEK/CCR1/GPR65/PKD2/CXCL8/VCAM1/APOE/CLIC2/RAMP1/PLN/CXCL10/HTR2B/SELE/GPR143/PRKAR2B/CXCL9/SPINK1/CXCL11/CHP2	23
BP	GO:0050707	regulation of cytokine secretion	8/341	59/18866	1.04275e-05	0.000249689	0.000172142	SRGN/FCGR2B/CD14/TLR1/CLEC5A/TLR2/TLR8/HTR2B	8
BP	GO:0036336	dendritic cell migration	6/341	29/18866	1.11565e-05	0.000265526	0.00018306	CXCR4/SLAMF8/CCR1/GPR183/CCL5/CCL21	6
BP	GO:0061045	negative regulation of wound healing	9/341	78/18866	1.12879e-05	0.000267033	0.000184099	CD109/FAP/SERPING1/SERPINE1/GJA1/APOE/PLAU/CLDN3/SERPINB2	9
BP	GO:0050678	regulation of epithelial cell proliferation	21/341	395/18866	1.13981e-05	0.000268027	0.000184784	C5AR1/CCL2/CD109/IHH/SNAI2/SFRP2/CAV1/SULF1/GJA1/APOE/SPARC/TWIST1/HTRA1/SERPINF1/CXCL12/CCL5/HTR2B/SCG2/THBS4/ID1/MMP12	21
BP	GO:2000146	negative regulation of cell motility	20/341	365/18866	1.19126e-05	0.000278457	0.000191975	CCL2/SLAMF8/SFRP2/SERPINE1/CYP1B1/SULF1/GJA1/COL3A1/APOE/GREM1/SERPINF1/DACH1/EMILIN1/CLDN3/CXCL12/SLIT2/BST2/CCL21/CXCL13/DPEP1	20
BP	GO:0042493	response to drug	21/341	397/18866	1.22994e-05	0.000285797	0.000197036	CXCR4/LOX/SLAMF8/LGALS1/TIMP2/CD69/FYN/ANXA1/SFRP2/NR1I2/PTGS2/VAV3/MT2A/DDC/INHBA/GGH/IL1B/HSD11B2/HTR2B/PRKAR2B/DPEP1	21
BP	GO:0010038	response to metal ion	20/341	366/18866	1.23968e-05	0.000286286	0.000197372	CD14/ALOX5AP/S100A8/AQP9/CAV1/PTGS2/PKD2/SPARC/MT2A/C1QA/PLN/SERPINF1/CYBRD1/GGH/MT1X/MMP9/DPEP1/CRIP1/MT1E/CHP2	20
BP	GO:0007492	endoderm development	9/341	79/18866	1.25391e-05	0.000286286	0.000197372	ITGB2/ITGA5/COL5A2/COL5A1/INHBA/DUSP4/FN1/MMP9/COL11A1	9
BP	GO:0050672	negative regulation of lymphocyte proliferation	9/341	79/18866	1.25391e-05	0.000286286	0.000197372	MNDA/FCGR2B/GPNMB/CD86/LILRB2/TYROBP/VSIG4/IHH/IDO1	9
BP	GO:0032945	negative regulation of mononuclear cell proliferation	9/341	80/18866	1.39067e-05	0.000315675	0.000217634	MNDA/FCGR2B/GPNMB/CD86/LILRB2/TYROBP/VSIG4/IHH/IDO1	9
BP	GO:0042102	positive regulation of T cell proliferation	10/341	101/18866	1.46066e-05	0.000329655	0.000227272	CD86/LILRB2/TNFSF13B/ANXA1/IL6/VCAM1/HLA-DPA1/HLA-DMB/IL1B/CCL5	10
BP	GO:0014002	astrocyte development	7/341	45/18866	1.49012e-05	0.000334383	0.000230532	C5AR1/S100A8/VIM/IL6/C1QA/S100A9/IL1B	7
BP	GO:0055074	calcium ion homeostasis	23/341	468/18866	1.55473e-05	0.000346263	0.000238722	C5AR1/CCL8/C3AR1/CXCR4/CCR1/FPR3/GPR65/FYN/CAV1/GJA1/PKD2/APOE/CLIC2/PLN/CXCL12/CCL5/CCL21/CXCL10/HTR2B/CXCL13/PROK2/CXCL9/CXCL11	23
BP	GO:0019058	viral life cycle	19/341	341/18866	1.56069e-05	0.000346263	0.000238722	CTSL/CCL8/CD86/MRC1/CCL2/CXCR4/CLEC5A/LGALS1/ITGA5/CAV1/IFI16/CXCL8/APOE/TRIM22/BST2/CCL5/ACE2/RSAD2/IFIT1	19
BP	GO:0070838	divalent metal ion transport	23/341	471/18866	1.72061e-05	0.000379598	0.000261704	CCL8/CCL2/LILRB2/CXCR4/CCL4/CCR1/FYN/CAV1/PTGS2/GJA1/PKD2/CLIC2/RAMP1/GEM/PLN/CXCL12/CCL5/CCL21/CXCL10/HTR2B/CXCL9/SPINK1/CXCL11	23
BP	GO:0001704	formation of primary germ layer	11/341	127/18866	1.96928e-05	0.000432032	0.000297853	ITGB2/SFRP2/ITGA5/COL5A2/GJA1/COL5A1/INHBA/DUSP4/FN1/MMP9/COL11A1	11
BP	GO:0071559	response to transforming growth factor beta	16/341	258/18866	2.0136e-05	0.000439301	0.000302865	LOX/POSTN/NR3C1/CD109/FYN/FERMT2/FBN1/CAV1/COL3A1/HTRA1/COL1A2/EMILIN1/ASPN/MXRA5/ID1/LEFTY1	16
BP	GO:0072511	divalent inorganic cation transport	23/341	478/18866	2.17155e-05	0.000471143	0.000324817	CCL8/CCL2/LILRB2/CXCR4/CCL4/CCR1/FYN/CAV1/PTGS2/GJA1/PKD2/CLIC2/RAMP1/GEM/PLN/CXCL12/CCL5/CCL21/CXCL10/HTR2B/CXCL9/SPINK1/CXCL11	23
BP	GO:0048771	tissue remodeling	13/341	178/18866	2.22197e-05	0.000479432	0.000330532	GPNMB/IHH/SPP1/IL6/CAV1/DDR2/GJA1/CTHRC1/GREM1/CTSK/BGN/RSPO3/THBS4	13
BP	GO:0002576	platelet degranulation	11/341	129/18866	2.28101e-05	0.000489482	0.000337461	SRGN/FCER1G/PLEK/CD109/SERPING1/SERPINE1/SPARC/FN1/FLNA/F13A1/ISLR	11
BP	GO:0006909	phagocytosis	20/341	382/18866	2.29668e-05	0.000490167	0.000337933	NCF2/ITGAM/FCGR2B/CD14/FCER1G/CCL2/TYROBP/COLEC12/RAB31/SPHK1/SRPX/TLR2/HCK/ITGB2/FYN/ANXA1/VAV3/MARCO/IL1B/C3	20
BP	GO:0033028	myeloid cell apoptotic process	6/341	33/18866	2.44751e-05	0.000516741	0.000356254	CTSL/FCER1G/CLEC5A/ANXA1/IL6/CCL5	6
BP	GO:0090022	regulation of neutrophil chemotaxis	6/341	33/18866	2.44751e-05	0.000516741	0.000356254	C5AR1/C3AR1/CXCL8/SLIT2/CCL21/THBS4	6
BP	GO:0002686	negative regulation of leukocyte migration	7/341	49/18866	2.65131e-05	0.000556776	0.000383855	CCL2/SLAMF8/GREM1/EMILIN1/CXCL12/SLIT2/CCL21	7
BP	GO:0043271	negative regulation of ion transport	12/341	157/18866	2.92747e-05	0.000607557	0.000418865	RGS2/LILRB2/CAV1/PTGS2/PKD2/CLIC2/TWIST1/GEM/PLN/MMP9/SFRP4/SPINK1	12
BP	GO:0051251	positive regulation of lymphocyte activation	19/341	357/18866	2.93954e-05	0.000607557	0.000418865	CD86/CCL2/LILRB2/TYROBP/LGALS1/TNFSF13B/IHH/FYN/ANXA1/IL6/CAV1/VCAM1/VAV3/GPR183/HLA-DPA1/HLA-DMB/IL1B/CCL5/CCL21	19
BP	GO:0051480	regulation of cytosolic calcium ion concentration	19/341	357/18866	2.93954e-05	0.000607557	0.000418865	C5AR1/C3AR1/CXCR4/CCR1/FPR3/GPR65/FYN/CAV1/GJA1/PKD2/CLIC2/PLN/CCL21/CXCL10/HTR2B/CXCL13/PROK2/CXCL9/CXCL11	19
BP	GO:0002573	myeloid leukocyte differentiation	14/341	210/18866	3.0018e-05	0.000611138	0.000421333	FCER1G/MAFB/TYROBP/TLR2/CCR1/CD109/HCLS1/EVI2B/FBN1/IFI16/GPR183/C1QC/INHBA/MMP9	14
BP	GO:0030728	ovulation	5/341	21/18866	3.00422e-05	0.000611138	0.000421333	TNFAIP6/RGS2/PTGS2/ADAMTS1/INHBA	5
BP	GO:0140131	positive regulation of lymphocyte chemotaxis	5/341	21/18866	3.00422e-05	0.000611138	0.000421333	CCL4/CCL5/CCL21/CXCL13/CXCL14	5
BP	GO:0032755	positive regulation of interleukin-6 production	9/341	88/18866	3.01912e-05	0.000611138	0.000421333	FCER1G/LILRB2/TLR1/TYROBP/TLR2/TLR8/IL6/TWIST1/IL1B	9
BP	GO:0051090	regulation of DNA-binding transcription factor activity	22/341	455/18866	3.04855e-05	0.000613931	0.000423258	S100A8/SPHK1/TLR2/HCK/ITGB2/HCLS1/IL6/CAV1/CYP1B1/DDR2/PKD2/TCEAL7/SGK1/TWIST1/GREM1/TRIM22/S100A9/IL1B/FLNA/ID1/SFRP4/ZIC2	22
BP	GO:0030168	platelet activation	12/341	158/18866	3.11754e-05	0.000624002	0.000430202	FCER1G/PLEK/FYN/IL6/COL3A1/APOE/VAV3/COL1A2/FN1/FLNA/PLA2G4A/COMP	12
BP	GO:0035747	natural killer cell chemotaxis	4/341	11/18866	3.13034e-05	0.000624002	0.000430202	CCL2/CCL4/CCL5/CXCL14	4
BP	GO:0050777	negative regulation of immune response	12/341	159/18866	3.31825e-05	0.000658119	0.000453723	FCGR2B/SAMSN1/SLAMF8/VSIG4/ANXA1/SERPING1/IFI16/COL3A1/BST2/FGL2/MMP12/ENPP3	12
BP	GO:0002526	acute inflammatory response	10/341	111/18866	3.34157e-05	0.000659415	0.000454616	FCGR2B/FCER1G/CD163/TREM1/S100A8/IL6/PTGS2/IL1B/FN1/C3	10
BP	GO:1900047	negative regulation of hemostasis	7/341	51/18866	3.46451e-05	0.000680256	0.000468985	FAP/SERPING1/SERPINE1/APOE/PLAU/SERPINB2/COMP	7
BP	GO:0006936	muscle contraction	19/341	362/18866	3.55268e-05	0.000694098	0.000478528	RGS2/CXCR4/SPHK1/VIM/CAV1/SULF1/PTGS2/GJA1/CLIC2/PLN/CRYAB/FLNA/HTR2B/ACE2/PROK2/CNN1/COMP/CKMT2/SYNM	19
BP	GO:0010959	regulation of metal ion transport	20/341	396/18866	3.82149e-05	0.000742921	0.000512188	CCL2/LILRB2/CXCR4/CCL4/CCR1/FYN/CAV1/PTGS2/GJA1/PKD2/CLIC2/GEM/PLN/CXCL12/FLNA/CCL5/CXCL10/CXCL9/SPINK1/CXCL11	20
BP	GO:0071622	regulation of granulocyte chemotaxis	7/341	52/18866	3.94199e-05	0.000762103	0.000525412	C5AR1/C3AR1/CXCL8/SLIT2/CCL5/CCL21/THBS4	7
BP	GO:0040013	negative regulation of locomotion	20/341	397/18866	3.95898e-05	0.000762103	0.000525412	CCL2/SLAMF8/SFRP2/SERPINE1/CYP1B1/SULF1/GJA1/COL3A1/APOE/GREM1/SERPINF1/DACH1/EMILIN1/CLDN3/CXCL12/SLIT2/BST2/CCL21/CXCL13/DPEP1	20
BP	GO:1903038	negative regulation of leukocyte cell-cell adhesion	11/341	137/18866	3.9936e-05	0.000765019	0.000527422	FCGR2B/GPNMB/CD86/LILRB2/VSIG4/IHH/ANXA1/CXCL12/CCL21/FGL2/IDO1	11
BP	GO:0051651	maintenance of location in cell	14/341	216/18866	4.09208e-05	0.000776371	0.000535249	SRGN/S100A8/CAV1/GJA1/PKD2/APOE/CLIC2/PLN/S100A9/CCL21/CXCL10/HTR2B/CXCL9/CXCL11	14
BP	GO:0009595	detection of biotic stimulus	6/341	36/18866	4.11218e-05	0.000776371	0.000535249	LY96/TLR1/SRPX/TLR2/FAP/DACH1	6
BP	GO:0042554	superoxide anion generation	6/341	36/18866	4.11218e-05	0.000776371	0.000535249	NCF2/ITGAM/TYROBP/ITGB2/NOX1/DUOX2	6
BP	GO:0051271	negative regulation of cellular component movement	20/341	400/18866	4.39832e-05	0.000826421	0.000569755	CCL2/SLAMF8/SFRP2/SERPINE1/CYP1B1/SULF1/GJA1/COL3A1/APOE/GREM1/SERPINF1/DACH1/EMILIN1/CLDN3/CXCL12/SLIT2/BST2/CCL21/CXCL13/DPEP1	20
BP	GO:0050808	synapse organization	21/341	433/18866	4.42025e-05	0.000826587	0.000569869	ITGAM/C5AR1/SRGN/FCGR2B/LILRB2/TLR2/IL10RA/FYN/TNC/GPC6/C1QB/APOE/SPARC/SPARCL1/C1QA/C1QC/THBS2/CTTNBP2/C3/CEL/LRP4	21
BP	GO:0061756	leukocyte adhesion to vascular endothelial cell	7/341	53/18866	4.47217e-05	0.000832332	0.00057383	ITGB2/IL6/VCAM1/SELL/CXCL12/CCL21/SELE	7
BP	GO:0031623	receptor internalization	10/341	115/18866	4.5347e-05	0.000839988	0.000579108	FCER1G/RAB31/ITGB2/CAV1/CXCL8/RAMP1/GREM1/HTR2B/SELE/SFRP4	10
BP	GO:0050663	cytokine secretion	8/341	72/18866	4.59118e-05	0.000846458	0.000583569	SRGN/FCGR2B/CD14/TLR1/CLEC5A/TLR2/TLR8/HTR2B	8
BP	GO:0002468	dendritic cell antigen processing and presentation	4/341	12/18866	4.62866e-05	0.00084938	0.000585583	FCGR2B/CLEC4A/CCL21/FGL2	4
BP	GO:0071692	protein localization to extracellular region	22/341	470/18866	4.95009e-05	0.000904139	0.000623336	SRGN/FCGR2B/CD14/TLR1/CLEC5A/TLR2/PLEK/TLR8/TNFSF13B/ANXA1/IL6/FBN1/GJA1/APOE/IL1B/CCL5/HTR2B/SCG2/RSAD2/FAM3D/COMP/KRT20	22
BP	GO:0010043	response to zinc ion	7/341	54/18866	5.05942e-05	0.000915592	0.000631231	S100A8/MT2A/PLN/GGH/MT1X/CRIP1/MT1E	7
BP	GO:0032757	positive regulation of interleukin-8 production	7/341	54/18866	5.05942e-05	0.000915592	0.000631231	CD14/TLR1/TLR2/TLR8/IL6/SERPINE1/IL1B	7
BP	GO:0019722	calcium-mediated signaling	14/341	222/18866	5.51478e-05	0.000993419	0.000684887	CXCR4/CCL4/SPHK1/PLEK/CCR1/PKD2/CXCL8/VCAM1/CLIC2/PLN/HTR2B/SELE/GPR143/CHP2	14
BP	GO:0016485	protein processing	14/341	223/18866	5.78977e-05	0.00103819	0.000715755	CTSL/SRGN/GAS1/IHH/SERPINE1/IFI16/AEBP1/C1R/PLAU/SPON1/ACE2/COMP/CPA3/CTSE	14
BP	GO:0071560	cellular response to transforming growth factor beta stimulus	15/341	252/18866	5.82987e-05	0.00104063	0.000717436	LOX/POSTN/NR3C1/CD109/FYN/FERMT2/FBN1/CAV1/COL3A1/HTRA1/COL1A2/EMILIN1/ASPN/ID1/LEFTY1	15
BP	GO:0033622	integrin activation	5/341	24/18866	6.00155e-05	0.00106643	0.000735222	PLEK/FERMT2/CXCL12/FN1/CXCL13	5
BP	GO:0032602	chemokine production	8/341	75/18866	6.17484e-05	0.00109228	0.000753044	S100A8/TLR2/SNAI2/IL6/TWIST1/S100A9/IL1B/CXCL6	8
BP	GO:1904645	response to amyloid-beta	7/341	56/18866	6.4238e-05	0.00113122	0.000779892	FCGR2B/FYN/GJA1/VCAM1/MMP9/MMP12/MMP3	7
BP	GO:0050764	regulation of phagocytosis	9/341	97/18866	6.55119e-05	0.00114521	0.000789534	FCGR2B/FCER1G/CCL2/RAB31/SPHK1/TLR2/HCK/IL1B/C3	9
BP	GO:0016264	gap junction assembly	4/341	13/18866	6.59071e-05	0.00114521	0.000789534	CAV1/GJA1/IL1B/ACE2	4
BP	GO:1902563	regulation of neutrophil activation	4/341	13/18866	6.59071e-05	0.00114521	0.000789534	ITGAM/FCGR2B/ITGB2/PLA2G2A	4
BP	GO:0043112	receptor metabolic process	13/341	198/18866	6.72818e-05	0.00116394	0.000802452	FCER1G/RAB31/ITGB2/CAV1/RNF43/CXCL8/APOE/RAMP1/GREM1/HTR2B/ACE2/SELE/SFRP4	13
BP	GO:0051928	positive regulation of calcium ion transport	10/341	122/18866	7.50129e-05	0.001292	0.000890734	CCL2/CCL4/CCR1/CAV1/PKD2/CXCL12/CCL5/CXCL10/CXCL9/CXCL11	10
BP	GO:0044409	entry into host	11/341	147/18866	7.60243e-05	0.0013037	0.000898802	CTSL/CD86/MRC1/CXCR4/CLEC5A/LGALS1/ITGA5/CAV1/CXCL8/TRIM22/ACE2	11
BP	GO:0007160	cell-matrix adhesion	14/341	230/18866	8.07298e-05	0.00137274	0.000946399	ITGB2/POSTN/FERMT2/SERPINE1/COL3A1/VCAM1/NID2/SGCE/GREM1/PLAU/EMILIN1/FN1/CCL21/MMP12	14
BP	GO:0002886	regulation of myeloid leukocyte mediated immunity	7/341	58/18866	8.07493e-05	0.00137274	0.000946399	ITGAM/FCGR2B/FCER1G/TYROBP/ITGB2/C3/CXCL6	7
BP	GO:1902105	regulation of leukocyte differentiation	16/341	290/18866	8.19685e-05	0.00138746	0.000956547	FCGR2B/CD86/LILRB2/MAFB/TYROBP/SLAMF8/CCR1/IHH/HCLS1/ANXA1/EVI2B/FBN1/C1QC/INHBA/IL1B/FGL2	16
BP	GO:0045807	positive regulation of endocytosis	9/341	100/18866	8.31667e-05	0.0014017	0.000966364	CD14/RAB31/SERPINE1/APOE/GREM1/CCL21/SELE/C3/SFRP4	9
BP	GO:0043903	regulation of symbiotic process	14/341	231/18866	8.45599e-05	0.00141909	0.000978354	CCL8/CXCR4/CCL4/LGALS1/CAV1/IFI16/CXCL8/APOE/TRIM22/BST2/CCL5/RSAD2/IFIT1/CXCL6	14
BP	GO:0002698	negative regulation of immune effector process	10/341	124/18866	8.60353e-05	0.00143358	0.000988346	FCGR2B/SLAMF8/VSIG4/ANXA1/SERPING1/TSPAN6/HTRA1/BST2/FGL2/ENPP3	10
BP	GO:0001558	regulation of cell growth	20/341	420/18866	8.61537e-05	0.00143358	0.000988346	RGS2/CXCR4/S100A8/SPHK1/SPOCK1/SPP1/SFRP2/GJA1/APOE/SGK1/GREM1/CRYAB/INHBA/S100A9/CXCL12/FN1/SLIT2/BST2/EPB41L3/MUC12	20
BP	GO:0019882	antigen processing and presentation	14/341	232/18866	8.85471e-05	0.00146719	0.00101152	NCF2/CTSL/FCGR2B/FCER1G/LILRB2/FCGR1B/CLEC4A/HLA-DRA/HLA-DPA1/HLA-DMB/HLA-DMA/CCL21/FGL2/CTSE	14
BP	GO:0032637	interleukin-8 production	9/341	101/18866	8.98736e-05	0.00147003	0.00101347	CD14/TLR1/TLR2/TLR8/ANXA1/IL6/SERPINE1/IL1B/LRRC19	9
BP	GO:0042730	fibrinolysis	5/341	26/18866	9.0165e-05	0.00147003	0.00101347	FAP/SERPING1/SERPINE1/PLAU/SERPINB2	5
BP	GO:0090023	positive regulation of neutrophil chemotaxis	5/341	26/18866	9.0165e-05	0.00147003	0.00101347	C5AR1/C3AR1/CXCL8/CCL21/THBS4	5
BP	GO:0031663	lipopolysaccharide-mediated signaling pathway	7/341	59/18866	9.02157e-05	0.00147003	0.00101347	CD14/LY96/CCL2/TLR2/HCK/IL1B/CCL5	7
BP	GO:0006956	complement activation	12/341	178/18866	9.92623e-05	0.00161076	0.00111049	C5AR1/C3AR1/VSIG4/CFH/SERPING1/C1QB/C1R/C1S/C1QA/C1QC/IL1B/C3	12
BP	GO:0032653	regulation of interleukin-10 production	7/341	60/18866	0.000100567	0.00162521	0.00112046	FCGR2B/FCER1G/TRIB2/TYROBP/TLR2/IL6/IDO1	7
BP	GO:0090279	regulation of calcium ion import	6/341	42/18866	0.000101098	0.0016271	0.00112177	CCL2/FYN/PKD2/PLN/CXCL12/SPINK1	6
BP	GO:0006706	steroid catabolic process	5/341	27/18866	0.000109028	0.00174756	0.00120481	HSD11B1/SPP1/APOE/HSD17B6/CEL	5
BP	GO:0009306	protein secretion	21/341	462/18866	0.00011075	0.00176794	0.00121886	SRGN/FCGR2B/CD14/TLR1/CLEC5A/TLR2/PLEK/TLR8/TNFSF13B/ANXA1/IL6/GJA1/APOE/IL1B/CCL5/HTR2B/SCG2/RSAD2/FAM3D/COMP/KRT20	21
BP	GO:0090303	positive regulation of wound healing	7/341	61/18866	0.000111863	0.00177849	0.00122613	CXCR4/PLEK/ANXA1/SERPINE1/CLDN3/PLA2G4A/DUOX2	7
BP	GO:0035592	establishment of protein localization to extracellular region	21/341	463/18866	0.00011413	0.00180721	0.00124594	SRGN/FCGR2B/CD14/TLR1/CLEC5A/TLR2/PLEK/TLR8/TNFSF13B/ANXA1/IL6/GJA1/APOE/IL1B/CCL5/HTR2B/SCG2/RSAD2/FAM3D/COMP/KRT20	21
BP	GO:0150077	regulation of neuroinflammatory response	6/341	43/18866	0.000115723	0.00182508	0.00125825	SPHK1/IL6/PTGS2/IL1B/MMP9/MMP3	6
BP	GO:0022604	regulation of cell morphogenesis	22/341	499/18866	0.000118396	0.00185977	0.00128217	CCL2/CXCR4/PLEKHO1/HCK/ITGB2/POSTN/SPP1/FYN/ANXA1/FERMT2/APOE/SPARC/SDC2/CLDN3/CXCL12/FN1/SLIT2/FLNA/EPB41L3/ID1/LRP4/OLFM4	22
BP	GO:0014812	muscle cell migration	9/341	106/18866	0.000130613	0.00203794	0.001405	PLEKHO1/POSTN/ANXA1/SERPINE1/ADAMTS1/PLAU/SLIT2/CCL5/THBS4	9
BP	GO:0002335	mature B cell differentiation	5/341	28/18866	0.000130777	0.00203794	0.001405	FCGR2B/SLAMF8/LGALS1/IL6/GPR183	5
BP	GO:1903053	regulation of extracellular matrix organization	6/341	44/18866	0.000131977	0.00204045	0.00140673	FAP/IL6/DDR2/FSCN1/AEBP1/EMILIN1	6
BP	GO:2000404	regulation of T cell migration	6/341	44/18866	0.000131977	0.00204045	0.00140673	C10orf99/CXCL12/CCL5/CCL21/CXCL10/CXCL13	6
BP	GO:0032613	interleukin-10 production	7/341	63/18866	0.000137553	0.00211832	0.00146042	FCGR2B/FCER1G/TRIB2/TYROBP/TLR2/IL6/IDO1	7
BP	GO:0042476	odontogenesis	10/341	132/18866	0.000144903	0.00222279	0.00153245	SERPINE1/TNC/TWIST1/AXIN2/HTRA1/COL1A2/INHBA/ASPN/LRP4/APCDD1	10
BP	GO:0002460	adaptive immune response based on somatic recombination of immune receptors built from immunoglobulin superfamily domains	18/341	370/18866	0.0001486	0.00227064	0.00156543	FCGR2B/FCER1G/TLR8/TNFSF13B/ANXA1/SERPING1/IL6/C1QB/C1R/C1S/C1QA/C1QC/IL1B/CXCL13/RSAD2/FGL2/PLA2G4A/C3	18
BP	GO:0071887	leukocyte apoptotic process	9/341	108/18866	0.000150746	0.00229449	0.00158188	CTSL/FCER1G/HCLS1/ANXA1/IL6/CXCL12/CCL5/CCL21/IDO1	9
BP	GO:0051926	negative regulation of calcium ion transport	7/341	64/18866	0.000152082	0.0023059	0.00158974	LILRB2/PTGS2/PKD2/CLIC2/GEM/PLN/SPINK1	7
BP	GO:0050901	leukocyte tethering or rolling	5/341	29/18866	0.000155698	0.00234262	0.00161506	VCAM1/SELL/CXCL12/CCL21/SELE	5
BP	GO:0071624	positive regulation of granulocyte chemotaxis	5/341	29/18866	0.000155698	0.00234262	0.00161506	C5AR1/C3AR1/CXCL8/CCL21/THBS4	5
BP	GO:0045088	regulation of innate immune response	16/341	307/18866	0.000158455	0.00237502	0.00163739	MNDA/FCGR2B/FCER1G/SLAMF8/CLEC4A/HCK/TLR8/VSIG4/FYN/SERPING1/IFI16/GBP5/APOE/CCL5/MMP12/MUC12	16
BP	GO:0002830	positive regulation of type 2 immune response	4/341	16/18866	0.000160712	0.00239968	0.0016544	CD86/IL6/RSAD2/IDO1	4
BP	GO:0006939	smooth muscle contraction	9/341	109/18866	0.000161744	0.00240595	0.00165872	RGS2/SPHK1/CAV1/SULF1/PTGS2/HTR2B/PROK2/CNN1/COMP	9
BP	GO:0046718	viral entry into host cell	10/341	134/18866	0.00016403	0.00243074	0.00167581	CTSL/CD86/MRC1/CXCR4/CLEC5A/LGALS1/ITGA5/CAV1/TRIM22/ACE2	10
BP	GO:2001236	regulation of extrinsic apoptotic signaling pathway	11/341	162/18866	0.000180656	0.00266705	0.00183873	SRPX/SNAI2/FYN/SFRP2/SERPINE1/CAV1/G0S2/INHBA/IL1B/SCG2/IFI6	11
BP	GO:0010721	negative regulation of cell development	17/341	343/18866	0.00018144	0.0026686	0.0018398	RGS2/VIM/LGALS1/POSTN/SPOCK1/PLK2/SPP1/IL6/FBN1/COL3A1/APOE/MEIS1/ASCL2/IL1B/SLIT2/ID1/LRP4	17
BP	GO:0030178	negative regulation of Wnt signaling pathway	13/341	219/18866	0.000185011	0.00271096	0.001869	SNAI2/WWTR1/NXN/SFRP2/CAV1/RNF43/APOE/CTHRC1/GREM1/AXIN2/SFRP4/LRP4/APCDD1	13
BP	GO:0001667	ameboidal-type cell migration	21/341	481/18866	0.000192775	0.00281423	0.0019402	ITGB2/FAP/PLK2/ANXA1/CYP1B1/DDR2/PTGS2/GJA1/APOE/SPARC/AKAP12/TWIST1/GREM1/SERPINF1/FN1/SLIT2/MMP9/HTR2B/SCG2/CXCL13/ID1	21
BP	GO:0045123	cellular extravasation	7/341	67/18866	0.000203282	0.00295662	0.00203837	CCL2/ITGB2/VCAM1/SELL/CXCL12/CCL21/SELE	7
BP	GO:0010715	regulation of extracellular matrix disassembly	4/341	17/18866	0.000207178	0.00299114	0.00206216	FAP/IL6/DDR2/FSCN1	4
BP	GO:0010819	regulation of T cell chemotaxis	4/341	17/18866	0.000207178	0.00299114	0.00206216	CCL5/CCL21/CXCL10/CXCL13	4
BP	GO:0002791	regulation of peptide secretion	18/341	381/18866	0.000213099	0.00304401	0.00209861	SRGN/FCGR2B/CD14/TLR1/S100A8/CLEC5A/TLR2/TLR8/ANXA1/IL6/GJA1/APOE/IL1B/CCL5/HTR2B/RSAD2/FAM3D/KRT20	18
BP	GO:0042742	defense response to bacterium	17/341	348/18866	0.000215195	0.00304401	0.00209861	C5AR1/FCER1G/SLAMF8/COLEC12/S100A8/TLR2/IL6/SERPINE1/C10orf99/MPEG1/S100A9/CXCL13/GNLY/LYZ/CXCL6/DEFA6/PLA2G2A	17
BP	GO:2001239	regulation of extrinsic apoptotic signaling pathway in absence of ligand	6/341	48/18866	0.000215929	0.00304401	0.00209861	SRPX/SNAI2/FYN/INHBA/IL1B/IFI6	6
BP	GO:0002675	positive regulation of acute inflammatory response	5/341	31/18866	0.000216266	0.00304401	0.00209861	FCER1G/IL6/PTGS2/IL1B/C3	5
BP	GO:0002828	regulation of type 2 immune response	5/341	31/18866	0.000216266	0.00304401	0.00209861	CD86/ANXA1/IL6/RSAD2/IDO1	5
BP	GO:1902624	positive regulation of neutrophil migration	5/341	31/18866	0.000216266	0.00304401	0.00209861	C5AR1/C3AR1/CXCL8/CCL21/THBS4	5
BP	GO:2000406	positive regulation of T cell migration	5/341	31/18866	0.000216266	0.00304401	0.00209861	CXCL12/CCL5/CCL21/CXCL10/CXCL13	5
BP	GO:0090092	regulation of transmembrane receptor protein serine/threonine kinase signaling pathway	14/341	254/18866	0.000228556	0.0032055	0.00220995	LOX/CD109/WWTR1/SFRP2/FBN1/CAV1/SULF1/GREM1/HTRA1/INHBA/EMILIN1/ASPN/SFRP4/LEFTY1	14
BP	GO:0007249	I-kappaB kinase/NF-kappaB signaling	15/341	286/18866	0.000236169	0.00330048	0.00227543	CD14/LY96/TLR2/TLR8/LGALS1/PLK2/FYN/TSPAN6/GJA1/TRIM22/IL1B/FLNA/BST2/CCL21/HTR2B	15
BP	GO:1904063	negative regulation of cation transmembrane transport	8/341	91/18866	0.00024229	0.00335122	0.00231041	RGS2/CAV1/PKD2/CLIC2/TWIST1/GEM/PLN/MMP9	8
BP	GO:0002673	regulation of acute inflammatory response	6/341	49/18866	0.00024236	0.00335122	0.00231041	FCGR2B/FCER1G/IL6/PTGS2/IL1B/C3	6
BP	GO:2000107	negative regulation of leukocyte apoptotic process	6/341	49/18866	0.00024236	0.00335122	0.00231041	FCER1G/HCLS1/CXCL12/CCL5/CCL21/IDO1	6
BP	GO:0050708	regulation of protein secretion	17/341	352/18866	0.000246016	0.00338984	0.00233703	SRGN/FCGR2B/CD14/TLR1/CLEC5A/TLR2/TLR8/ANXA1/IL6/GJA1/APOE/IL1B/CCL5/HTR2B/RSAD2/FAM3D/KRT20	17
BP	GO:0016049	cell growth	21/341	490/18866	0.000247646	0.00340037	0.0023443	RGS2/CXCR4/S100A8/SPHK1/POSTN/SPOCK1/SPP1/SFRP2/GJA1/APOE/SGK1/GREM1/CRYAB/INHBA/S100A9/CXCL12/FN1/SLIT2/BST2/EPB41L3/MUC12	21
BP	GO:0002063	chondrocyte development	5/341	32/18866	0.000252551	0.00344363	0.00237412	SFRP2/SULF1/AXIN2/COL11A1/COMP	5
BP	GO:0050869	negative regulation of B cell activation	5/341	32/18866	0.000252551	0.00344363	0.00237412	MNDA/FCGR2B/TYROBP/SAMSN1/INHBA	5
BP	GO:0052126	movement in host environment	11/341	169/18866	0.000261113	0.00354807	0.00244612	CTSL/CD86/MRC1/CXCR4/CLEC5A/LGALS1/ITGA5/CAV1/CXCL8/TRIM22/ACE2	11
BP	GO:0030195	negative regulation of blood coagulation	6/341	50/18866	0.000271269	0.00367336	0.0025325	FAP/SERPING1/SERPINE1/APOE/PLAU/SERPINB2	6
BP	GO:0006979	response to oxidative stress	20/341	458/18866	0.000272205	0.00367336	0.0025325	NCF2/SPHK1/GPX8/FYN/ANXA1/IL6/CYP1B1/PXDN/PTGS2/PKD2/APOE/GPX2/CRYAB/NOX1/MMP9/DPEP1/GPX3/FABP1/MMP3/DUOX2	20
BP	GO:0097193	intrinsic apoptotic signaling pathway	15/341	290/18866	0.000274072	0.00368589	0.00254114	BCL2A1/S100A8/SNAI2/SFRP2/CAV1/CYP1B1/PLAGL2/PTGS2/IFI16/S100A9/CXCL12/NOX1/MMP9/IFI6/CRIP1	15
BP	GO:0032677	regulation of interleukin-8 production	8/341	93/18866	0.00028143	0.0037591	0.00259161	CD14/TLR1/TLR2/TLR8/ANXA1/IL6/SERPINE1/IL1B	8
BP	GO:2000117	negative regulation of cysteine-type endopeptidase activity	8/341	93/18866	0.00028143	0.0037591	0.00259161	SFRP2/PTGS2/IFI16/CRYAB/MMP9/IFI6/DPEP1/FABP1	8
BP	GO:0035690	cellular response to drug	7/341	71/18866	0.000292294	0.00389098	0.00268254	CXCR4/SLAMF8/CD69/MT2A/DDC/IL1B/DPEP1	7
BP	GO:0050868	negative regulation of T cell activation	9/341	118/18866	0.000294393	0.00389654	0.00268637	FCGR2B/GPNMB/CD86/LILRB2/VSIG4/IHH/ANXA1/FGL2/IDO1	9
BP	GO:2000377	regulation of reactive oxygen species metabolic process	12/341	200/18866	0.000294696	0.00389654	0.00268637	ITGAM/TYROBP/ITGB2/FYN/CAV1/CYP1B1/PTGS2/PKD2/CRYAB/IL1B/ACE2/MMP3	12
BP	GO:0062197	cellular response to chemical stress	17/341	360/18866	0.000319351	0.00420835	0.00290134	NCF2/SPHK1/GPX8/FYN/ANXA1/IL6/CAV1/CYP1B1/PTGS2/PKD2/GPX2/NOX1/MMP9/DPEP1/GPX3/FABP1/MMP3	17
BP	GO:0007179	transforming growth factor beta receptor signaling pathway	12/341	202/18866	0.000322698	0.00422441	0.00291241	LOX/CD109/FERMT2/FBN1/CAV1/COL3A1/HTRA1/COL1A2/EMILIN1/ASPN/ID1/LEFTY1	12
BP	GO:0070167	regulation of biomineral tissue development	8/341	95/18866	0.00032559	0.00422441	0.00291241	SRGN/CCR1/DDR2/TWIST1/GREM1/MGP/ASPN/COMP	8
BP	GO:0110149	regulation of biomineralization	8/341	95/18866	0.00032559	0.00422441	0.00291241	SRGN/CCR1/DDR2/TWIST1/GREM1/MGP/ASPN/COMP	8
BP	GO:0007187	G protein-coupled receptor signaling pathway, coupled to cyclic nucleotide second messenger	14/341	263/18866	0.000325947	0.00422441	0.00291241	RGS2/CCL2/CCR1/GPR65/ANXA1/RAMP1/AKAP12/PLN/MARCO/FLNA/CXCL10/HTR2B/CXCL9/CXCL11	14
BP	GO:0050730	regulation of peptidyl-tyrosine phosphorylation	14/341	263/18866	0.000325947	0.00422441	0.00291241	SAMSN1/ITGB2/HCLS1/FYN/SFRP2/IL6/ITGA5/CAV1/GREM1/PDGFC/CCL5/THBS4/SPINK1/LRP4	14
BP	GO:0048260	positive regulation of receptor-mediated endocytosis	6/341	52/18866	0.000337176	0.00434789	0.00299754	SERPINE1/GREM1/CCL21/SELE/C3/SFRP4	6
BP	GO:0002888	positive regulation of myeloid leukocyte mediated immunity	5/341	34/18866	0.000338797	0.00434789	0.00299754	ITGAM/FCER1G/TYROBP/ITGB2/C3	5
BP	GO:0018149	peptide cross-linking	5/341	34/18866	0.000338797	0.00434789	0.00299754	ANXA1/COL3A1/BGN/FN1/F13A1	5
BP	GO:0010517	regulation of phospholipase activity	7/341	73/18866	0.000347259	0.00444197	0.0030624	C5AR1/RGS2/CD86/ANXA1/CCL5/HTR2B/SELE	7
BP	GO:0003012	muscle system process	20/341	467/18866	0.000349711	0.00445881	0.00307401	RGS2/CXCR4/SPHK1/VIM/CAV1/SULF1/PTGS2/GJA1/CLIC2/PLN/CRYAB/IL1B/FLNA/HTR2B/ACE2/PROK2/CNN1/COMP/CKMT2/SYNM	20
BP	GO:0050680	negative regulation of epithelial cell proliferation	11/341	175/18866	0.000352384	0.00447835	0.00308748	CCL2/CD109/SNAI2/SFRP2/CAV1/SULF1/GJA1/APOE/SPARC/SERPINF1/SCG2	11
BP	GO:0032612	interleukin-1 production	9/341	121/18866	0.00035483	0.0044949	0.00309889	MNDA/TYROBP/SPHK1/TLR8/ANXA1/IL6/IFI16/GBP5/IL1B	9
BP	GO:0034329	cell junction assembly	19/341	434/18866	0.000373579	0.00471718	0.00325214	TLR2/SNAI2/FERMT2/ITGA5/CAV1/GPC6/GJA1/FSCN1/GREM1/THBS2/CLDN3/CDH11/IL1B/FN1/FLNA/ACE2/EPB41L3/CEL/LRP4	19
BP	GO:1903036	positive regulation of response to wounding	7/341	74/18866	0.000377686	0.00475376	0.00327735	CXCR4/PLEK/ANXA1/SERPINE1/CLDN3/PLA2G4A/DUOX2	7
BP	GO:0002478	antigen processing and presentation of exogenous peptide antigen	11/341	177/18866	0.000388215	0.00487068	0.00335796	NCF2/CTSL/FCGR2B/FCER1G/FCGR1B/CLEC4A/HLA-DRA/HLA-DPA1/HLA-DMB/HLA-DMA/CTSE	11
BP	GO:0002832	negative regulation of response to biotic stimulus	8/341	98/18866	0.000402289	0.00500562	0.00345099	SLAMF8/VSIG4/SERPING1/TSPAN6/IFI16/HTRA1/FGL2/MMP12	8
BP	GO:0002577	regulation of antigen processing and presentation	4/341	20/18866	0.00040407	0.00500562	0.00345099	FCGR2B/LILRB2/CCL21/FGL2	4
BP	GO:0002689	negative regulation of leukocyte chemotaxis	4/341	20/18866	0.00040407	0.00500562	0.00345099	CCL2/SLAMF8/GREM1/SLIT2	4
BP	GO:0060353	regulation of cell adhesion molecule production	4/341	20/18866	0.00040407	0.00500562	0.00345099	COLEC12/CAV1/CXCL8/IL1B	4
BP	GO:0038034	signal transduction in absence of ligand	7/341	75/18866	0.000410209	0.005043	0.00347677	BCL2A1/SRPX/SNAI2/FYN/INHBA/IL1B/IFI6	7
BP	GO:0097192	extrinsic apoptotic signaling pathway in absence of ligand	7/341	75/18866	0.000410209	0.005043	0.00347677	BCL2A1/SRPX/SNAI2/FYN/INHBA/IL1B/IFI6	7
BP	GO:0030098	lymphocyte differentiation	17/341	368/18866	0.00041094	0.005043	0.00347677	CTSL/FCGR2B/FCER1G/CD86/LILRB2/MAFB/SLAMF8/LGALS1/IHH/ANXA1/IL6/VCAM1/GPR183/INHBA/IL1B/RSAD2/FGL2	17
BP	GO:0019886	antigen processing and presentation of exogenous peptide antigen via MHC class II	8/341	99/18866	0.000430896	0.00525506	0.00362296	CTSL/FCGR2B/FCER1G/HLA-DRA/HLA-DPA1/HLA-DMB/HLA-DMA/CTSE	8
BP	GO:0050830	defense response to Gram-positive bacterium	8/341	99/18866	0.000430896	0.00525506	0.00362296	C5AR1/TLR2/IL6/C10orf99/MPEG1/LYZ/DEFA6/PLA2G2A	8
BP	GO:0002755	MyD88-dependent toll-like receptor signaling pathway	5/341	36/18866	0.000445648	0.0053848	0.00371241	CD14/LY96/TLR1/TLR2/TLR8	5
BP	GO:0003382	epithelial cell morphogenesis	5/341	36/18866	0.000445648	0.0053848	0.00371241	FRMD6/IHH/COL15A1/CLDN3/ID1	5
BP	GO:0033280	response to vitamin D	5/341	36/18866	0.000445648	0.0053848	0.00371241	SNAI2/SPP1/TNC/PTGS2/CXCL10	5
BP	GO:0050819	negative regulation of coagulation	6/341	55/18866	0.000458826	0.00552702	0.00381046	FAP/SERPING1/SERPINE1/APOE/PLAU/SERPINB2	6
BP	GO:0070555	response to interleukin-1	12/341	211/18866	0.000478296	0.00574394	0.00396001	CCL8/CCL2/CCL4/CCL18/ANXA1/IL6/CXCL8/AKAP12/IL1B/CCL5/CCL21/SELE	12
BP	GO:0048608	reproductive structure development	19/341	443/18866	0.000480443	0.00575214	0.00396566	SPP1/CDX2/ANXA1/SFRP2/TNC/SULF1/PTGS2/GJA1/PKD2/ZFPM2/ADAMTS1/HTRA1/ASCL2/SERPINF1/INHBA/RSPO3/SLIT2/FLNA/CRIP1	19
BP	GO:0030500	regulation of bone mineralization	7/341	77/18866	0.00048196	0.00575276	0.00396609	SRGN/CCR1/DDR2/TWIST1/GREM1/MGP/COMP	7
BP	GO:0090288	negative regulation of cellular response to growth factor stimulus	11/341	182/18866	0.000491399	0.00581467	0.00400877	CD109/SFRP2/FBN1/CAV1/SULF1/GREM1/HTRA1/EMILIN1/ASPN/SLIT2/CXCL13	11
BP	GO:0033630	positive regulation of cell adhesion mediated by integrin	4/341	21/18866	0.000492076	0.00581467	0.00400877	SFRP2/CCL5/CCL21/CXCL13	4
BP	GO:1903055	positive regulation of extracellular matrix organization	4/341	21/18866	0.000492076	0.00581467	0.00400877	IL6/DDR2/FSCN1/EMILIN1	4
BP	GO:0010522	regulation of calcium ion transport into cytosol	8/341	101/18866	0.00049307	0.00581467	0.00400877	FYN/CAV1/PKD2/CLIC2/PLN/CXCL10/CXCL9/CXCL11	8
BP	GO:0051701	interaction with host	12/341	212/18866	0.000498948	0.00585584	0.00403716	CTSL/CD86/MRC1/CXCR4/CLEC5A/LGALS1/ITGA5/CAV1/CXCL8/TRIM22/ACE2/IFIT1	12
BP	GO:0042063	gliogenesis	15/341	307/18866	0.000499543	0.00585584	0.00403716	C5AR1/CCL2/CXCR4/S100A8/TLR2/VIM/ANXA1/IL6/EGR2/GPR183/C1QA/ASCL2/S100A9/IL1B/APCDD1	15
BP	GO:0031295	T cell costimulation	6/341	56/18866	0.000506177	0.00589895	0.00406688	CD86/LGALS1/TNFSF13B/FYN/CAV1/CCL21	6
BP	GO:0006882	cellular zinc ion homeostasis	5/341	37/18866	0.000507728	0.00589895	0.00406688	S100A8/MT2A/S100A9/MT1X/MT1E	5
BP	GO:1904994	regulation of leukocyte adhesion to vascular endothelial cell	5/341	37/18866	0.000507728	0.00589895	0.00406688	ITGB2/IL6/CXCL12/CCL21/SELE	5
BP	GO:0061458	reproductive system development	19/341	447/18866	0.000535872	0.00619541	0.00427126	SPP1/CDX2/ANXA1/SFRP2/TNC/SULF1/PTGS2/GJA1/PKD2/ZFPM2/ADAMTS1/HTRA1/ASCL2/SERPINF1/INHBA/RSPO3/SLIT2/FLNA/CRIP1	19
BP	GO:0034763	negative regulation of transmembrane transport	9/341	128/18866	0.000536399	0.00619541	0.00427126	RGS2/CAV1/PKD2/CLIC2/TWIST1/GEM/PLN/IL1B/MMP9	9
BP	GO:0034599	cellular response to oxidative stress	15/341	310/18866	0.000552524	0.00634433	0.00437393	NCF2/SPHK1/GPX8/FYN/ANXA1/IL6/CYP1B1/PKD2/GPX2/NOX1/MMP9/DPEP1/GPX3/FABP1/MMP3	15
BP	GO:0090287	regulation of cellular response to growth factor stimulus	15/341	310/18866	0.000552524	0.00634433	0.00437393	LOX/CD109/SFRP2/FBN1/ITGA5/CAV1/SULF1/GREM1/HTRA1/EMILIN1/ASPN/IL1B/SLIT2/CXCL13/SFRP4	15
BP	GO:0042743	hydrogen peroxide metabolic process	6/341	57/18866	0.000557243	0.006354	0.0043806	FYN/PXDN/NOX1/GPX3/MMP3/DUOX2	6
BP	GO:1905517	macrophage migration	6/341	57/18866	0.000557243	0.006354	0.0043806	C5AR1/C3AR1/CCL2/SLAMF8/EMILIN1/CCL5	6
BP	GO:2001233	regulation of apoptotic signaling pathway	18/341	413/18866	0.00055822	0.006354	0.0043806	S100A8/SRPX/SNAI2/FYN/SFRP2/SERPINE1/CAV1/PLAGL2/PTGS2/G0S2/INHBA/S100A9/CXCL12/IL1B/NOX1/MMP9/SCG2/IFI6	18
BP	GO:0002495	antigen processing and presentation of peptide antigen via MHC class II	8/341	103/18866	0.000562322	0.00636058	0.00438514	CTSL/FCGR2B/FCER1G/HLA-DRA/HLA-DPA1/HLA-DMB/HLA-DMA/CTSE	8
BP	GO:0034766	negative regulation of ion transmembrane transport	8/341	103/18866	0.000562322	0.00636058	0.00438514	RGS2/CAV1/PKD2/CLIC2/TWIST1/GEM/PLN/MMP9	8
BP	GO:0019884	antigen processing and presentation of exogenous antigen	11/341	185/18866	0.000563658	0.00636058	0.00438514	NCF2/CTSL/FCGR2B/FCER1G/FCGR1B/CLEC4A/HLA-DRA/HLA-DPA1/HLA-DMB/HLA-DMA/CTSE	11
BP	GO:0045923	positive regulation of fatty acid metabolic process	5/341	38/18866	0.00057609	0.00648225	0.00446902	ANXA1/PTGS2/TWIST1/IL1B/FABP1	5
BP	GO:0002313	mature B cell differentiation involved in immune response	4/341	22/18866	0.000592914	0.0066147	0.00456033	FCGR2B/LGALS1/IL6/GPR183	4
BP	GO:0006925	inflammatory cell apoptotic process	4/341	22/18866	0.000592914	0.0066147	0.00456033	CTSL/ANXA1/IL6/CCL5	4
BP	GO:0060352	cell adhesion molecule production	4/341	22/18866	0.000592914	0.0066147	0.00456033	COLEC12/CAV1/CXCL8/IL1B	4
BP	GO:0002504	antigen processing and presentation of peptide or polysaccharide antigen via MHC class II	8/341	104/18866	0.000599784	0.00667239	0.0046001	CTSL/FCGR2B/FCER1G/HLA-DRA/HLA-DPA1/HLA-DMB/HLA-DMA/CTSE	8
BP	GO:1901224	positive regulation of NIK/NF-kappaB signaling	7/341	80/18866	0.00060799	0.0067031	0.00462128	CD14/CD86/SPHK1/TLR2/GREM1/IL1B/LRRC19	7
BP	GO:0000768	syncytium formation by plasma membrane fusion	6/341	58/18866	0.000612224	0.0067031	0.00462128	TYROBP/PLEKHO1/CD109/ADAM12/CXCL10/CXCL9	6
BP	GO:0031294	lymphocyte costimulation	6/341	58/18866	0.000612224	0.0067031	0.00462128	CD86/LGALS1/TNFSF13B/FYN/CAV1/CCL21	6
BP	GO:0140253	cell-cell fusion	6/341	58/18866	0.000612224	0.0067031	0.00462128	TYROBP/PLEKHO1/CD109/ADAM12/CXCL10/CXCL9	6
BP	GO:0050792	regulation of viral process	12/341	217/18866	0.000613829	0.0067031	0.00462128	CCL8/CXCR4/CCL4/LGALS1/IFI16/CXCL8/APOE/TRIM22/BST2/CCL5/RSAD2/IFIT1	12
BP	GO:0060402	calcium ion transport into cytosol	10/341	158/18866	0.000614493	0.0067031	0.00462128	FYN/CAV1/PKD2/CLIC2/PLN/CCL21/CXCL10/HTR2B/CXCL9/CXCL11	10
BP	GO:1903707	negative regulation of hemopoiesis	10/341	158/18866	0.000614493	0.0067031	0.00462128	FCGR2B/MAFB/IHH/MEIS2/ANXA1/FBN1/MEIS1/C1QC/INHBA/FGL2	10
BP	GO:0045667	regulation of osteoblast differentiation	9/341	131/18866	0.000634623	0.00689638	0.00475453	SNAI2/SFRP2/IL6/DDR2/CTHRC1/TWIST1/GREM1/AXIN2/ID1	9
BP	GO:0002524	hypersensitivity	3/341	10/18866	0.000639175	0.00689638	0.00475453	FCGR2B/FCER1G/C3	3
BP	GO:0002824	positive regulation of adaptive immune response based on somatic recombination of immune receptors built from immunoglobulin superfamily domains	8/341	105/18866	0.000639237	0.00689638	0.00475453	FCER1G/TNFSF13B/ANXA1/IL6/IL1B/RSAD2/PLA2G4A/C3	8
BP	GO:1902106	negative regulation of leukocyte differentiation	8/341	105/18866	0.000639237	0.00689638	0.00475453	FCGR2B/MAFB/IHH/ANXA1/FBN1/C1QC/INHBA/FGL2	8
BP	GO:0031345	negative regulation of cell projection organization	11/341	188/18866	0.000644579	0.00691602	0.00476807	VIM/LGALS1/SPOCK1/PLK2/SPP1/FYN/APOE/SLIT2/CCL21/ID1/LRP4	11
BP	GO:0043123	positive regulation of I-kappaB kinase/NF-kappaB signaling	11/341	188/18866	0.000644579	0.00691602	0.00476807	LGALS1/PLK2/FYN/TSPAN6/GJA1/TRIM22/IL1B/FLNA/BST2/CCL21/HTR2B	11
BP	GO:0042092	type 2 immune response	5/341	39/18866	0.000651131	0.00694835	0.00479036	CD86/ANXA1/IL6/RSAD2/IDO1	5
BP	GO:0055069	zinc ion homeostasis	5/341	39/18866	0.000651131	0.00694835	0.00479036	S100A8/MT2A/S100A9/MT1X/MT1E	5
BP	GO:0001937	negative regulation of endothelial cell proliferation	7/341	81/18866	0.000655363	0.00697456	0.00480843	CCL2/CAV1/SULF1/GJA1/APOE/SPARC/SCG2	7
BP	GO:0007369	gastrulation	11/341	189/18866	0.000673613	0.0071494	0.00492897	ITGB2/SFRP2/ITGA5/COL5A2/GJA1/COL5A1/INHBA/DUSP4/FN1/MMP9/COL11A1	11
BP	GO:0032611	interleukin-1 beta production	8/341	106/18866	0.000680757	0.00720575	0.00496782	MNDA/TYROBP/SPHK1/TLR8/IL6/IFI16/GBP5/IL1B	8
BP	GO:0043270	positive regulation of ion transport	14/341	284/18866	0.000699393	0.00738311	0.00509009	CCL2/CCL4/CCR1/CAV1/PKD2/APOE/CXCL12/IL1B/FLNA/CCL5/CXCL10/ACE2/CXCL9/CXCL11	14
BP	GO:0032693	negative regulation of interleukin-10 production	4/341	23/18866	0.000707586	0.00744957	0.00513591	FCGR2B/TRIB2/TYROBP/IDO1	4
BP	GO:0034142	toll-like receptor 4 signaling pathway	5/341	40/18866	0.000733256	0.00767596	0.00529199	ITGAM/CD14/LY96/ITGB2/PIK3AP1	5
BP	GO:0006949	syncytium formation	6/341	60/18866	0.000734736	0.00767596	0.00529199	TYROBP/PLEKHO1/CD109/ADAM12/CXCL10/CXCL9	6
BP	GO:0022408	negative regulation of cell-cell adhesion	11/341	191/18866	0.000734953	0.00767596	0.00529199	FCGR2B/GPNMB/CD86/LILRB2/VSIG4/IHH/ANXA1/CXCL12/CCL21/FGL2/IDO1	11
BP	GO:0051961	negative regulation of nervous system development	15/341	319/18866	0.000741186	0.00772052	0.00532272	TLR2/VIM/LGALS1/SPOCK1/PLK2/SPP1/IL6/COL3A1/APOE/MEIS1/ASCL2/IL1B/SLIT2/ID1/LRP4	15
BP	GO:0150063	visual system development	17/341	388/18866	0.000744788	0.00773752	0.00533443	ITGAM/VIM/IHH/MEIS2/FBN1/CYP1B1/COL5A2/TWIST1/MEIS1/C1QA/SERPINF1/CRYAB/COL5A1/INHBA/MFAP5/C3/FREM2	17
BP	GO:0043542	endothelial cell migration	14/341	286/18866	0.000748872	0.00775942	0.00534953	ITGB2/FAP/PLK2/ANXA1/CYP1B1/PTGS2/APOE/SPARC/GREM1/SERPINF1/SLIT2/SCG2/CXCL13/ID1	14
BP	GO:0048708	astrocyte differentiation	7/341	83/18866	0.000758874	0.00784236	0.00540671	C5AR1/S100A8/VIM/IL6/C1QA/S100A9/IL1B	7
BP	GO:0045926	negative regulation of growth	13/341	254/18866	0.000762231	0.00785638	0.00541638	RGS2/SPP1/SFRP2/GJA1/MT2A/GREM1/MEIS1/CRYAB/INHBA/SLIT2/BST2/MT1X/MT1E	13
BP	GO:0002062	chondrocyte differentiation	8/341	108/18866	0.000770319	0.00791896	0.00545952	IHH/SNAI2/SFRP2/SULF1/GREM1/AXIN2/COL11A1/COMP	8
BP	GO:0002699	positive regulation of immune effector process	12/341	223/18866	0.000780236	0.00799997	0.00551537	ITGAM/FCER1G/CD86/TYROBP/ITGB2/ANXA1/IL6/HLA-DMB/IL1B/RSAD2/C3/ENPP3	12
BP	GO:0045071	negative regulation of viral genome replication	6/341	61/18866	0.000802685	0.00820871	0.00565928	CCL8/IFI16/BST2/CCL5/RSAD2/IFIT1	6
BP	GO:0030279	negative regulation of ossification	7/341	84/18866	0.00081526	0.00827268	0.00570338	SRGN/CCR1/TWIST1/GREM1/AXIN2/ID1/LRP4	7
BP	GO:0046209	nitric oxide metabolic process	7/341	84/18866	0.00081526	0.00827268	0.00570338	TLR2/ITGB2/CAV1/CYP1B1/PTGS2/PKD2/IL1B	7
BP	GO:0050886	endocrine process	7/341	84/18866	0.00081526	0.00827268	0.00570338	GJA1/INHBA/IL1B/NOX1/HSD11B2/ACE2/CPA3	7
BP	GO:0002286	T cell activation involved in immune response	8/341	109/18866	0.000818522	0.00828438	0.00571145	FCGR2B/FCER1G/CD86/ANXA1/IL6/GPR183/HLA-DMB/FGL2	8
BP	GO:0050832	defense response to fungus	5/341	41/18866	0.000822877	0.00830704	0.00572708	S100A8/C10orf99/S100A9/GNLY/DEFA6	5
BP	GO:0048002	antigen processing and presentation of peptide antigen	11/341	194/18866	0.000835617	0.00840739	0.00579626	NCF2/CTSL/FCGR2B/FCER1G/FCGR1B/CLEC4A/HLA-DRA/HLA-DPA1/HLA-DMB/HLA-DMA/CTSE	11
BP	GO:0034123	positive regulation of toll-like receptor signaling pathway	4/341	24/18866	0.0008371	0.00840739	0.00579626	TLR1/TLR2/CAV1/RSAD2	4
BP	GO:0002604	regulation of dendritic cell antigen processing and presentation	3/341	11/18866	0.000867126	0.00861562	0.00593981	FCGR2B/CCL21/FGL2	3
BP	GO:0070339	response to bacterial lipopeptide	3/341	11/18866	0.000867126	0.00861562	0.00593981	CD14/TLR1/TLR2	3
BP	GO:0071220	cellular response to bacterial lipoprotein	3/341	11/18866	0.000867126	0.00861562	0.00593981	CD14/TLR1/TLR2	3
BP	GO:0071221	cellular response to bacterial lipopeptide	3/341	11/18866	0.000867126	0.00861562	0.00593981	CD14/TLR1/TLR2	3
BP	GO:0002821	positive regulation of adaptive immune response	8/341	110/18866	0.00086912	0.00861562	0.00593981	FCER1G/TNFSF13B/ANXA1/IL6/IL1B/RSAD2/PLA2G4A/C3	8
BP	GO:0032092	positive regulation of protein binding	7/341	85/18866	0.000874904	0.00861562	0.00593981	PLK2/CAV1/APOE/RAMP1/CTHRC1/SPON1/MMP9	7
BP	GO:0043154	negative regulation of cysteine-type endopeptidase activity involved in apoptotic process	7/341	85/18866	0.000874904	0.00861562	0.00593981	SFRP2/PTGS2/CRYAB/MMP9/IFI6/DPEP1/FABP1	7
BP	GO:0030888	regulation of B cell proliferation	6/341	62/18866	0.000875383	0.00861562	0.00593981	MNDA/FCGR2B/TYROBP/TNFSF13B/VAV3/GPR183	6
BP	GO:0003007	heart morphogenesis	13/341	258/18866	0.000880188	0.00863699	0.00595455	IHH/SNAI2/SFRP2/PKD2/ZFPM2/ADAMTS1/TWIST1/AXIN2/COL5A1/SLIT2/HTR2B/COL11A1/LEFTY1	13
BP	GO:0048880	sensory system development	17/341	394/18866	0.000881954	0.00863699	0.00595455	ITGAM/VIM/IHH/MEIS2/FBN1/CYP1B1/COL5A2/TWIST1/MEIS1/C1QA/SERPINF1/CRYAB/COL5A1/INHBA/MFAP5/C3/FREM2	17
BP	GO:2001242	regulation of intrinsic apoptotic signaling pathway	10/341	166/18866	0.00090018	0.00879355	0.00606248	S100A8/SNAI2/SFRP2/CAV1/PLAGL2/PTGS2/S100A9/CXCL12/NOX1/MMP9	10
BP	GO:0007565	female pregnancy	11/341	196/18866	0.000908878	0.00885648	0.00610587	RGS2/IHH/SPP1/ITGA5/PTGS2/GJA1/IL1B/HSD11B2/MMP9/IDO1/EPYC	11
BP	GO:0030099	myeloid cell differentiation	18/341	431/18866	0.000912301	0.00886784	0.0061137	FCER1G/MAFB/LOX/TYROBP/CLEC5A/TLR2/CCR1/CD109/HCLS1/MEIS2/EVI2B/FBN1/IFI16/GPR183/MEIS1/C1QC/INHBA/MMP9	18
BP	GO:0048246	macrophage chemotaxis	5/341	42/18866	0.000920415	0.00892462	0.00615285	C5AR1/C3AR1/CCL2/SLAMF8/CCL5	5
BP	GO:2000106	regulation of leukocyte apoptotic process	7/341	86/18866	0.000937936	0.00907211	0.00625453	FCER1G/HCLS1/ANXA1/CXCL12/CCL5/CCL21/IDO1	7
BP	GO:0051604	protein maturation	14/341	293/18866	0.000946027	0.00912789	0.00629298	CTSL/SRGN/GAS1/IHH/SERPINE1/IFI16/AEBP1/C1R/PLAU/SPON1/ACE2/COMP/CPA3/CTSE	14
BP	GO:0045992	negative regulation of embryonic development	4/341	25/18866	0.000982469	0.00943627	0.00650559	SFRP2/SULF1/COL5A2/COL5A1	4
BP	GO:0050807	regulation of synapse organization	12/341	229/18866	0.000982794	0.00943627	0.00650559	SRGN/FCGR2B/LILRB2/TLR2/IL10RA/FYN/GPC6/APOE/SPARC/THBS2/CTTNBP2/LRP4	12
BP	GO:0002819	regulation of adaptive immune response	10/341	168/18866	0.000986468	0.00944844	0.00651398	FCGR2B/FCER1G/SAMSN1/TNFSF13B/ANXA1/IL6/IL1B/RSAD2/PLA2G4A/C3	10
BP	GO:2001057	reactive nitrogen species metabolic process	7/341	87/18866	0.00100449	0.00959765	0.00661685	TLR2/ITGB2/CAV1/CYP1B1/PTGS2/PKD2/IL1B	7
BP	GO:0050768	negative regulation of neurogenesis	14/341	295/18866	0.00100979	0.00962491	0.00663564	VIM/LGALS1/SPOCK1/PLK2/SPP1/IL6/COL3A1/APOE/MEIS1/ASCL2/IL1B/SLIT2/ID1/LRP4	14
BP	GO:0097191	extrinsic apoptotic signaling pathway	12/341	230/18866	0.00102047	0.00968307	0.00667574	BCL2A1/SRPX/SNAI2/FYN/SFRP2/SERPINE1/CAV1/G0S2/INHBA/IL1B/SCG2/IFI6	12
BP	GO:0097553	calcium ion transmembrane import into cytosol	9/341	140/18866	0.00102083	0.00968307	0.00667574	FYN/PKD2/CLIC2/PLN/CCL21/CXCL10/HTR2B/CXCL9/CXCL11	9
BP	GO:0001935	endothelial cell proliferation	11/341	199/18866	0.00102868	0.00973403	0.00671087	CCL2/CAV1/SULF1/GJA1/APOE/SPARC/CXCL12/HTR2B/SCG2/PROK2/THBS4	11
BP	GO:0042130	negative regulation of T cell proliferation	6/341	64/18866	0.00103591	0.0097576	0.00672712	GPNMB/CD86/LILRB2/VSIG4/IHH/IDO1	6
BP	GO:0035821	modulation of process of other organism	8/341	113/18866	0.00103614	0.0097576	0.00672712	CCL8/CCL4/APOE/MPEG1/S100A9/CCL5/LRRC19/DEFA6	8
BP	GO:0032410	negative regulation of transporter activity	7/341	88/18866	0.0010747	0.0100966	0.00696081	CAV1/PKD2/CLIC2/TWIST1/GEM/PLN/MMP9	7
BP	GO:0006940	regulation of smooth muscle contraction	6/341	65/18866	0.00112419	0.0105176	0.00725112	RGS2/SPHK1/CAV1/PTGS2/PROK2/CNN1	6
BP	GO:0030856	regulation of epithelial cell differentiation	10/341	171/18866	0.00112851	0.0105176	0.00725112	CTSL/CD109/WWTR1/SERPINE1/CAV1/CTSK/IL1B/MMP9/ID1/SFRP4	10
BP	GO:0031392	regulation of prostaglandin biosynthetic process	3/341	12/18866	0.00114074	0.0105176	0.00725112	ANXA1/PTGS2/IL1B	3
BP	GO:0032490	detection of molecule of bacterial origin	3/341	12/18866	0.00114074	0.0105176	0.00725112	LY96/TLR1/TLR2	3
BP	GO:0033629	negative regulation of cell adhesion mediated by integrin	3/341	12/18866	0.00114074	0.0105176	0.00725112	SNAI2/SERPINE1/CYP1B1	3
BP	GO:1902950	regulation of dendritic spine maintenance	3/341	12/18866	0.00114074	0.0105176	0.00725112	FCGR2B/FYN/APOE	3
BP	GO:0085029	extracellular matrix assembly	5/341	44/18866	0.00114095	0.0105176	0.00725112	LOX/IHH/PXDN/COL1A2/EMILIN1	5
BP	GO:1905521	regulation of macrophage migration	5/341	44/18866	0.00114095	0.0105176	0.00725112	C5AR1/C3AR1/SLAMF8/EMILIN1/CCL5	5
BP	GO:1903010	regulation of bone development	4/341	26/18866	0.00114471	0.0105275	0.00725794	LOX/TYROBP/FBN1/GREM1	4
BP	GO:0000302	response to reactive oxygen species	12/341	235/18866	0.00122735	0.0112612	0.00776375	SPHK1/FYN/ANXA1/IL6/CYP1B1/PKD2/APOE/CRYAB/MMP9/DPEP1/FABP1/MMP3	12
BP	GO:0006937	regulation of muscle contraction	10/341	173/18866	0.00123218	0.0112792	0.00777616	RGS2/SPHK1/CAV1/PTGS2/CLIC2/PLN/FLNA/ACE2/PROK2/CNN1	10
BP	GO:0007517	muscle organ development	17/341	407/18866	0.0012546	0.0114577	0.00789924	RGS2/LOX/CFL2/CAV1/COL6A3/GJA1/COL3A1/EGR2/ZFPM2/SGCE/TWIST1/GREM1/MEIS1/CRYAB/TAGLN/CXCL10/COL11A1	17
BP	GO:0050890	cognition	14/341	302/18866	0.0012622	0.0115004	0.00792863	C5AR1/LILRB2/TLR2/PLK2/MEIS2/FYN/ITGA5/PTGS2/EGR2/APOE/HLA-DRA/SGK1/SERPINF1/PRKAR2B	14
BP	GO:0031348	negative regulation of defense response	13/341	269/18866	0.00128608	0.0116908	0.00805994	TNFAIP6/FCGR2B/SLAMF8/VSIG4/SERPING1/TSPAN6/IFI16/APOE/HTRA1/SERPINF1/FGL2/MMP12/ENPP3	13
BP	GO:0033273	response to vitamin	7/341	91/18866	0.00130869	0.0118144	0.0081451	POSTN/SNAI2/SPP1/TNC/PTGS2/SPARC/CXCL10	7
BP	GO:0046849	bone remodeling	7/341	91/18866	0.00130869	0.0118144	0.0081451	IHH/SPP1/IL6/GJA1/CTHRC1/GREM1/CTSK	7
BP	GO:0060333	interferon-gamma-mediated signaling pathway	7/341	91/18866	0.00130869	0.0118144	0.0081451	FCGR1B/HCK/VCAM1/HLA-DRA/MT2A/HLA-DPA1/TRIM22	7
BP	GO:0050918	positive chemotaxis	6/341	67/18866	0.00131794	0.0118705	0.00818383	GPNMB/CXCL8/CXCL12/CCL5/CXCL10/SCG2	6
BP	GO:0048143	astrocyte activation	4/341	27/18866	0.00132482	0.0119052	0.00820775	C5AR1/IL6/C1QA/IL1B	4
BP	GO:0051091	positive regulation of DNA-binding transcription factor activity	13/341	270/18866	0.00132966	0.0119214	0.00821893	S100A8/SPHK1/TLR2/ITGB2/HCLS1/IL6/CAV1/DDR2/GREM1/TRIM22/S100A9/IL1B/ZIC2	13
BP	GO:0018108	peptidyl-tyrosine phosphorylation	16/341	374/18866	0.00135393	0.0121114	0.00834988	SAMSN1/HCK/ITGB2/HCLS1/FYN/SFRP2/IL6/ITGA5/CAV1/DDR2/GREM1/PDGFC/CCL5/THBS4/SPINK1/LRP4	16
BP	GO:0051209	release of sequestered calcium ion into cytosol	8/341	118/18866	0.0013707	0.0122335	0.00843407	PKD2/CLIC2/PLN/CCL21/CXCL10/HTR2B/CXCL9/CXCL11	8
BP	GO:0030111	regulation of Wnt signaling pathway	16/341	375/18866	0.0013916	0.0123918	0.00854323	TLR2/SNAI2/WWTR1/NXN/SFRP2/CAV1/RNF43/SULF1/APOE/CTHRC1/GREM1/AXIN2/RSPO3/SFRP4/LRP4/APCDD1	16
BP	GO:0050982	detection of mechanical stimulus	5/341	46/18866	0.00139835	0.0124238	0.00856527	CXCR4/FYN/PKD2/CXCL12/COL11A1	5
BP	GO:0032642	regulation of chemokine production	6/341	68/18866	0.00142389	0.0125937	0.00868241	TLR2/SNAI2/IL6/TWIST1/IL1B/CXCL6	6
BP	GO:0050766	positive regulation of phagocytosis	6/341	68/18866	0.00142389	0.0125937	0.00868241	FCGR2B/FCER1G/CCL2/RAB31/IL1B/C3	6
BP	GO:0007043	cell-cell junction assembly	9/341	147/18866	0.00143747	0.0126853	0.00874555	SNAI2/CAV1/GJA1/FSCN1/CLDN3/CDH11/IL1B/ACE2/EPB41L3	9
BP	GO:0051283	negative regulation of sequestering of calcium ion	8/341	119/18866	0.00144689	0.0127113	0.00876348	PKD2/CLIC2/PLN/CCL21/CXCL10/HTR2B/CXCL9/CXCL11	8
BP	GO:1901222	regulation of NIK/NF-kappaB signaling	8/341	119/18866	0.00144689	0.0127113	0.00876348	CD14/CD86/SPHK1/TLR2/TSPAN6/GREM1/IL1B/LRRC19	8
BP	GO:0002430	complement receptor mediated signaling pathway	3/341	13/18866	0.00146319	0.0127115	0.00876362	C5AR1/C3AR1/FPR3	3
BP	GO:0002921	negative regulation of humoral immune response	3/341	13/18866	0.00146319	0.0127115	0.00876362	FCGR2B/VSIG4/SERPING1	3
BP	GO:0032493	response to bacterial lipoprotein	3/341	13/18866	0.00146319	0.0127115	0.00876362	CD14/TLR1/TLR2	3
BP	GO:0051451	myoblast migration	3/341	13/18866	0.00146319	0.0127115	0.00876362	PLEKHO1/ANXA1/THBS4	3
BP	GO:1903236	regulation of leukocyte tethering or rolling	3/341	13/18866	0.00146319	0.0127115	0.00876362	CXCL12/CCL21/SELE	3
BP	GO:0050803	regulation of synapse structure or activity	12/341	240/18866	0.00146784	0.0127115	0.00876362	SRGN/FCGR2B/LILRB2/TLR2/IL10RA/FYN/GPC6/APOE/SPARC/THBS2/CTTNBP2/LRP4	12
BP	GO:0018212	peptidyl-tyrosine modification	16/341	377/18866	0.00146958	0.0127115	0.00876362	SAMSN1/HCK/ITGB2/HCLS1/FYN/SFRP2/IL6/ITGA5/CAV1/DDR2/GREM1/PDGFC/CCL5/THBS4/SPINK1/LRP4	16
BP	GO:0051702	interaction with symbiont	7/341	93/18866	0.00148559	0.0128218	0.00883964	CCL8/CCL4/APOE/FN1/CCL5/CXCL6/LRRC19	7
BP	GO:0003180	aortic valve morphogenesis	4/341	28/18866	0.00152383	0.0131102	0.0090385	SNAI2/TWIST1/EMILIN1/SLIT2	4
BP	GO:0060401	cytosolic calcium ion transport	10/341	178/18866	0.00152569	0.0131102	0.0090385	FYN/CAV1/PKD2/CLIC2/PLN/CCL21/CXCL10/HTR2B/CXCL9/CXCL11	10
BP	GO:0016042	lipid catabolic process	15/341	343/18866	0.00152973	0.0131162	0.00904264	SPHK1/HSD11B1/SPP1/CYP1B1/PLA2G7/APOE/TWIST1/IL1B/HSD17B6/PLCB4/PLA2G4A/FABP1/CEL/PNLIPRP2/PLA2G2A	15
BP	GO:0006953	acute-phase response	5/341	47/18866	0.00154198	0.0131353	0.00905579	CD163/IL6/PTGS2/IL1B/FN1	5
BP	GO:0030225	macrophage differentiation	5/341	47/18866	0.00154198	0.0131353	0.00905579	TLR2/HCLS1/C1QC/INHBA/MMP9	5
BP	GO:0045933	positive regulation of muscle contraction	5/341	47/18866	0.00154198	0.0131353	0.00905579	RGS2/SPHK1/PTGS2/ACE2/PROK2	5
BP	GO:0030100	regulation of endocytosis	11/341	210/18866	0.00158489	0.0134716	0.00928763	CD14/RAB31/SPHK1/SERPINE1/CAV1/APOE/GREM1/CCL21/SELE/C3/SFRP4	11
BP	GO:0051282	regulation of sequestering of calcium ion	8/341	121/18866	0.00160936	0.01365	0.00941063	PKD2/CLIC2/PLN/CCL21/CXCL10/HTR2B/CXCL9/CXCL11	8
BP	GO:0002703	regulation of leukocyte mediated immunity	11/341	211/18866	0.00164575	0.0138987	0.00958207	ITGAM/FCGR2B/FCER1G/TYROBP/ITGB2/IL6/IL1B/BST2/RSAD2/C3/CXCL6	11
BP	GO:0050679	positive regulation of epithelial cell proliferation	11/341	211/18866	0.00164575	0.0138987	0.00958207	C5AR1/IHH/TWIST1/HTRA1/CXCL12/CCL5/HTR2B/SCG2/THBS4/ID1/MMP12	11
BP	GO:0050709	negative regulation of protein secretion	7/341	95/18866	0.00168059	0.0141624	0.00976392	SRGN/FCGR2B/ANXA1/APOE/IL1B/RSAD2/FAM3D	7
BP	GO:0006690	icosanoid metabolic process	8/341	122/18866	0.00169583	0.0141692	0.00976858	ALOX5AP/TLR2/ANXA1/CYP1B1/PTGS2/IL1B/DPEP1/PLA2G4A	8
BP	GO:0010811	positive regulation of cell-substrate adhesion	8/341	122/18866	0.00169583	0.0141692	0.00976858	CCDC80/ITGA5/EMILIN1/FN1/FLNA/FBLN2/CCL21/OLFM4	8
BP	GO:0021782	glial cell development	8/341	122/18866	0.00169583	0.0141692	0.00976858	C5AR1/S100A8/TLR2/VIM/IL6/C1QA/S100A9/IL1B	8
BP	GO:0045471	response to ethanol	8/341	122/18866	0.00169583	0.0141692	0.00976858	CD14/RGS2/S100A8/FYN/TNC/SPARC/CLDN3/GGH	8
BP	GO:0033032	regulation of myeloid cell apoptotic process	4/341	29/18866	0.00174273	0.0145302	0.0100175	FCER1G/CLEC5A/ANXA1/CCL5	4
BP	GO:0045089	positive regulation of innate immune response	11/341	213/18866	0.00177322	0.014753	0.0101711	MNDA/FCER1G/CLEC4A/HCK/TLR8/FYN/IFI16/GBP5/CCL5/MMP12/MUC12	11
BP	GO:0002292	T cell differentiation involved in immune response	6/341	71/18866	0.00178094	0.014786	0.0101938	FCER1G/CD86/ANXA1/IL6/GPR183/FGL2	6
BP	GO:0002761	regulation of myeloid leukocyte differentiation	8/341	123/18866	0.00178594	0.0147961	0.0102008	MAFB/TYROBP/CCR1/HCLS1/EVI2B/FBN1/C1QC/INHBA	8
BP	GO:1904062	regulation of cation transmembrane transport	15/341	349/18866	0.00181109	0.014973	0.0103227	RGS2/CCL2/FYN/CAV1/PKD2/CLIC2/TWIST1/GEM/PLN/FLNA/MMP9/CXCL10/ACE2/CXCL9/CXCL11	15
BP	GO:0050930	induction of positive chemotaxis	3/341	14/18866	0.00183743	0.0150639	0.0103854	CXCL8/CXCL12/SCG2	3
BP	GO:0050966	detection of mechanical stimulus involved in sensory perception of pain	3/341	14/18866	0.00183743	0.0150639	0.0103854	CXCR4/FYN/CXCL12	3
BP	GO:0070486	leukocyte aggregation	3/341	14/18866	0.00183743	0.0150639	0.0103854	S100A8/S100A9/IL1B	3
BP	GO:2001279	regulation of unsaturated fatty acid biosynthetic process	3/341	14/18866	0.00183743	0.0150639	0.0103854	ANXA1/PTGS2/IL1B	3
BP	GO:0010712	regulation of collagen metabolic process	5/341	49/18866	0.00186138	0.0151968	0.010477	VIM/IHH/FAP/IL6/EMILIN1	5
BP	GO:0030850	prostate gland development	5/341	49/18866	0.00186138	0.0151968	0.010477	ANXA1/TNC/SULF1/SERPINF1/CRIP1	5
BP	GO:0071347	cellular response to interleukin-1	10/341	183/18866	0.00187358	0.0152646	0.0105238	CCL8/CCL2/CCL4/CCL18/IL6/CXCL8/AKAP12/IL1B/CCL5/CCL21	10
BP	GO:0051208	sequestering of calcium ion	8/341	124/18866	0.00187978	0.0152834	0.0105368	PKD2/CLIC2/PLN/CCL21/CXCL10/HTR2B/CXCL9/CXCL11	8
BP	GO:0002822	regulation of adaptive immune response based on somatic recombination of immune receptors built from immunoglobulin superfamily domains	9/341	153/18866	0.00189478	0.0153147	0.0105584	FCGR2B/FCER1G/TNFSF13B/ANXA1/IL6/IL1B/RSAD2/PLA2G4A/C3	9
BP	GO:0045834	positive regulation of lipid metabolic process	9/341	153/18866	0.00189478	0.0153147	0.0105584	ANXA1/PTGS2/APOE/VAV3/TWIST1/IL1B/CCL21/HTR2B/FABP1	9
BP	GO:1903706	regulation of hemopoiesis	19/341	498/18866	0.00189533	0.0153147	0.0105584	FCGR2B/CD86/LILRB2/MAFB/LOX/TYROBP/SLAMF8/CCR1/IHH/HCLS1/MEIS2/ANXA1/EVI2B/FBN1/MEIS1/C1QC/INHBA/IL1B/FGL2	19
BP	GO:0001936	regulation of endothelial cell proliferation	10/341	184/18866	0.0019503	0.0156943	0.01082	CCL2/CAV1/SULF1/GJA1/APOE/SPARC/CXCL12/HTR2B/SCG2/THBS4	10
BP	GO:0090090	negative regulation of canonical Wnt signaling pathway	10/341	184/18866	0.0019503	0.0156943	0.01082	SNAI2/WWTR1/SFRP2/CAV1/APOE/CTHRC1/GREM1/AXIN2/SFRP4/LRP4	10
BP	GO:0010977	negative regulation of neuron projection development	9/341	154/18866	0.00198119	0.0157599	0.0108652	VIM/LGALS1/SPOCK1/PLK2/SPP1/APOE/SLIT2/ID1/LRP4	9
BP	GO:0001516	prostaglandin biosynthetic process	4/341	30/18866	0.00198252	0.0157599	0.0108652	ANXA1/PTGS2/IL1B/PLA2G4A	4
BP	GO:0010758	regulation of macrophage chemotaxis	4/341	30/18866	0.00198252	0.0157599	0.0108652	C5AR1/C3AR1/SLAMF8/CCL5	4
BP	GO:0046457	prostanoid biosynthetic process	4/341	30/18866	0.00198252	0.0157599	0.0108652	ANXA1/PTGS2/IL1B/PLA2G4A	4
BP	GO:0070168	negative regulation of biomineral tissue development	4/341	30/18866	0.00198252	0.0157599	0.0108652	SRGN/CCR1/GREM1/ASPN	4
BP	GO:0110150	negative regulation of biomineralization	4/341	30/18866	0.00198252	0.0157599	0.0108652	SRGN/CCR1/GREM1/ASPN	4
BP	GO:0030316	osteoclast differentiation	7/341	98/18866	0.00200976	0.0159119	0.0109701	FCER1G/MAFB/TYROBP/CCR1/CD109/FBN1/GPR183	7
BP	GO:0048010	vascular endothelial growth factor receptor signaling pathway	7/341	98/18866	0.00200976	0.0159119	0.0109701	NCF2/FYN/ITGA5/SULF1/VAV3/EMILIN1/IL1B	7
BP	GO:0010718	positive regulation of epithelial to mesenchymal transition	5/341	50/18866	0.00203806	0.0160712	0.0110799	WWTR1/IL6/TWIST1/AXIN2/IL1B	5
BP	GO:0032760	positive regulation of tumor necrosis factor production	5/341	50/18866	0.00203806	0.0160712	0.0110799	CD14/FCER1G/LY96/TLR2/TWIST1	5
BP	GO:0030509	BMP signaling pathway	9/341	155/18866	0.00207071	0.0162959	0.0112348	SFRP2/FBN1/SULF1/GREM1/HTRA1/ID1/SFRP4/COMP/LEFTY1	9
BP	GO:0051222	positive regulation of protein transport	15/341	354/18866	0.00207744	0.0163162	0.0112488	ITGAM/CD14/CLEC5A/TLR2/ITGB2/HCLS1/FYN/IL6/PTGS2/GJA1/IL1B/FLNA/HTR2B/CHP2/SLC35D3	15
BP	GO:0010717	regulation of epithelial to mesenchymal transition	7/341	99/18866	0.00212989	0.0166615	0.0114868	WWTR1/SFRP2/IL6/TWIST1/GREM1/AXIN2/IL1B	7
BP	GO:0062207	regulation of pattern recognition receptor signaling pathway	7/341	99/18866	0.00212989	0.0166615	0.0114868	CD14/LY96/TLR1/TLR2/TSPAN6/CAV1/RSAD2	7
BP	GO:0002833	positive regulation of response to biotic stimulus	12/341	251/18866	0.00213555	0.0166726	0.0114945	MNDA/FCER1G/LY96/CLEC4A/HCK/TLR8/FYN/IFI16/GBP5/CCL5/MMP12/MUC12	12
BP	GO:0034612	response to tumor necrosis factor	14/341	320/18866	0.00216332	0.0168234	0.0115984	CD14/CCL8/CCL2/CCL4/CCL18/SPHK1/TNFSF13B/POSTN/PTGS2/CXCL8/AKAP12/CCL5/CCL21/SELE	14
BP	GO:0008360	regulation of cell shape	9/341	156/18866	0.00216343	0.0168234	0.0115984	CCL2/PLEKHO1/HCK/ITGB2/FYN/ANXA1/FERMT2/FN1/EPB41L3	9
BP	GO:0019079	viral genome replication	8/341	127/18866	0.00218485	0.0169563	0.0116901	CCL8/CCL2/IFI16/CXCL8/BST2/CCL5/RSAD2/IFIT1	8
BP	GO:0006801	superoxide metabolic process	6/341	74/18866	0.00220208	0.0170228	0.0117359	NCF2/ITGAM/TYROBP/ITGB2/NOX1/DUOX2	6
BP	GO:0034121	regulation of toll-like receptor signaling pathway	6/341	74/18866	0.00220208	0.0170228	0.0117359	CD14/LY96/TLR1/TLR2/CAV1/RSAD2	6
BP	GO:0043277	apoptotic cell clearance	5/341	51/18866	0.00222668	0.0171473	0.0118218	CCL2/TYROBP/ANXA1/MARCO/C3	5
BP	GO:0050974	detection of mechanical stimulus involved in sensory perception	4/341	31/18866	0.00224419	0.0171473	0.0118218	CXCR4/FYN/CXCL12/COL11A1	4
BP	GO:0045069	regulation of viral genome replication	7/341	100/18866	0.0022555	0.0171473	0.0118218	CCL8/IFI16/CXCL8/BST2/CCL5/RSAD2/IFIT1	7
BP	GO:0050848	regulation of calcium-mediated signaling	7/341	100/18866	0.0022555	0.0171473	0.0118218	CCL4/PLEK/PKD2/CLIC2/PLN/GPR143/CHP2	7
BP	GO:1903900	regulation of viral life cycle	9/341	157/18866	0.00225943	0.0171473	0.0118218	CCL8/LGALS1/IFI16/CXCL8/TRIM22/BST2/CCL5/RSAD2/IFIT1	9
BP	GO:0002864	regulation of acute inflammatory response to antigenic stimulus	3/341	15/18866	0.00226623	0.0171473	0.0118218	FCGR2B/FCER1G/C3	3
BP	GO:0010273	detoxification of copper ion	3/341	15/18866	0.00226623	0.0171473	0.0118218	MT2A/MT1X/MT1E	3
BP	GO:0030852	regulation of granulocyte differentiation	3/341	15/18866	0.00226623	0.0171473	0.0118218	HCLS1/EVI2B/C1QC	3
BP	GO:0034134	toll-like receptor 2 signaling pathway	3/341	15/18866	0.00226623	0.0171473	0.0118218	TLR1/TLR2/PIK3AP1	3
BP	GO:0034638	phosphatidylcholine catabolic process	3/341	15/18866	0.00226623	0.0171473	0.0118218	PLA2G7/PLA2G4A/PNLIPRP2	3
BP	GO:1990169	stress response to copper ion	3/341	15/18866	0.00226623	0.0171473	0.0118218	MT2A/MT1X/MT1E	3
BP	GO:0030217	T cell differentiation	12/341	253/18866	0.0022802	0.0172199	0.0118718	CTSL/FCER1G/CD86/LILRB2/MAFB/IHH/ANXA1/IL6/GPR183/IL1B/RSAD2/FGL2	12
BP	GO:1903409	reactive oxygen species biosynthetic process	8/341	128/18866	0.00229474	0.0172965	0.0119246	ITGB2/FYN/CAV1/CYP1B1/PTGS2/PKD2/IL1B/DUOX2	8
BP	GO:0071241	cellular response to inorganic substance	11/341	221/18866	0.0023662	0.0178009	0.0122724	ALOX5AP/PTGS2/PKD2/MT2A/SERPINF1/MT1X/MMP9/DPEP1/MT1E/CHP2/MMP3	11
BP	GO:0002792	negative regulation of peptide secretion	7/341	101/18866	0.00238674	0.0178869	0.0123317	SRGN/FCGR2B/ANXA1/APOE/IL1B/RSAD2/FAM3D	7
BP	GO:0060191	regulation of lipase activity	7/341	101/18866	0.00238674	0.0178869	0.0123317	C5AR1/RGS2/CD86/ANXA1/CCL5/HTR2B/SELE	7
BP	GO:1903557	positive regulation of tumor necrosis factor superfamily cytokine production	5/341	52/18866	0.00242769	0.0181246	0.0124955	CD14/FCER1G/LY96/TLR2/TWIST1	5
BP	GO:2001258	negative regulation of cation channel activity	5/341	52/18866	0.00242769	0.0181246	0.0124955	CAV1/PKD2/CLIC2/GEM/MMP9	5
BP	GO:0032675	regulation of interleukin-6 production	9/341	159/18866	0.00246159	0.0181999	0.0125474	FCER1G/LILRB2/TLR1/TYROBP/TLR2/TLR8/IL6/TWIST1/IL1B	9
BP	GO:0051092	positive regulation of NF-kappaB transcription factor activity	9/341	159/18866	0.00246159	0.0181999	0.0125474	S100A8/SPHK1/TLR2/ITGB2/CAV1/GREM1/TRIM22/S100A9/IL1B	9
BP	GO:1902107	positive regulation of leukocyte differentiation	9/341	159/18866	0.00246159	0.0181999	0.0125474	CD86/LILRB2/TYROBP/CCR1/IHH/HCLS1/ANXA1/EVI2B/IL1B	9
BP	GO:0003018	vascular process in circulatory system	10/341	190/18866	0.00246558	0.0181999	0.0125474	RGS2/CAV1/PTGS2/GJA1/APOE/AKAP12/SLIT2/HTR2B/ACE2/COMP	10
BP	GO:0006575	cellular modified amino acid metabolic process	10/341	190/18866	0.00246558	0.0181999	0.0125474	VNN2/CTSK/GGH/IYD/DPEP1/PLA2G4A/CKB/CKMT2/DUOX2/PLA2G2A	10
BP	GO:0051048	negative regulation of secretion	10/341	190/18866	0.00246558	0.0181999	0.0125474	SRGN/FCGR2B/ANXA1/GJA1/APOE/INHBA/IL1B/RSAD2/FAM3D/TFF2	10
BP	GO:0071229	cellular response to acid chemical	6/341	76/18866	0.00252186	0.0185598	0.0127956	FYN/COL5A2/PKD2/COL3A1/COL1A2/PDGFC	6
BP	GO:0060840	artery development	7/341	102/18866	0.00252379	0.0185598	0.0127956	PRRX1/LOX/PKD2/COL3A1/APOE/LOXL1/COMP	7
BP	GO:0003176	aortic valve development	4/341	32/18866	0.00252871	0.0185612	0.0127966	SNAI2/TWIST1/EMILIN1/SLIT2	4
BP	GO:0032731	positive regulation of interleukin-1 beta production	5/341	53/18866	0.00264156	0.0192814	0.0132931	MNDA/TYROBP/TLR8/IL6/IFI16	5
BP	GO:0032964	collagen biosynthetic process	5/341	53/18866	0.00264156	0.0192814	0.0132931	VIM/IHH/IL6/COL5A1/EMILIN1	5
BP	GO:0045744	negative regulation of G protein-coupled receptor signaling pathway	5/341	53/18866	0.00264156	0.0192814	0.0132931	RGS2/PLEK/CXCL8/CCL5/HTR2B	5
BP	GO:0016525	negative regulation of angiogenesis	10/341	192/18866	0.00265976	0.0193782	0.0133598	PLK2/SERPINE1/SULF1/SPARC/ADAMTS1/SERPINF1/THBS2/EMILIN1/CXCL10/THBS4	10
BP	GO:0048661	positive regulation of smooth muscle cell proliferation	7/341	103/18866	0.00266681	0.0193937	0.0133705	IL6/PTGS2/GJA1/ADAMTS1/NOX1/CCL5/MMP9	7
BP	GO:0032413	negative regulation of ion transmembrane transporter activity	6/341	77/18866	0.00269425	0.0195569	0.013483	CAV1/PKD2/CLIC2/GEM/PLN/MMP9	6
BP	GO:0042113	B cell activation	14/341	328/18866	0.00270772	0.0196185	0.0135255	MNDA/FCGR2B/CD86/TYROBP/SAMSN1/SLAMF8/LGALS1/TNFSF13B/IL6/VCAM1/VAV3/GPR183/INHBA/BST2	14
BP	GO:0010820	positive regulation of T cell chemotaxis	3/341	16/18866	0.00275211	0.0197218	0.0135967	CCL5/CCL21/CXCL13	3
BP	GO:0033033	negative regulation of myeloid cell apoptotic process	3/341	16/18866	0.00275211	0.0197218	0.0135967	FCER1G/CLEC5A/CCL5	3
BP	GO:0034374	low-density lipoprotein particle remodeling	3/341	16/18866	0.00275211	0.0197218	0.0135967	PLA2G7/APOE/PLA2G2A	3
BP	GO:0051770	positive regulation of nitric-oxide synthase biosynthetic process	3/341	16/18866	0.00275211	0.0197218	0.0135967	CCL2/TLR2/AKAP12	3
BP	GO:0086103	G protein-coupled receptor signaling pathway involved in heart process	3/341	16/18866	0.00275211	0.0197218	0.0135967	RGS2/CAV1/PLN	3
BP	GO:0090136	epithelial cell-cell adhesion	3/341	16/18866	0.00275211	0.0197218	0.0135967	IHH/CYP1B1/THBS4	3
BP	GO:0071248	cellular response to metal ion	10/341	193/18866	0.00276134	0.0197519	0.0136174	ALOX5AP/PTGS2/PKD2/MT2A/SERPINF1/MT1X/MMP9/DPEP1/MT1E/CHP2	10
BP	GO:0010631	epithelial cell migration	15/341	365/18866	0.00277945	0.0198453	0.0136818	ITGB2/FAP/PLK2/ANXA1/CYP1B1/PTGS2/APOE/SPARC/GREM1/SERPINF1/SLIT2/MMP9/SCG2/CXCL13/ID1	15
BP	GO:0044706	multi-multicellular organism process	11/341	226/18866	0.00281208	0.0200333	0.0138114	RGS2/IHH/SPP1/ITGA5/PTGS2/GJA1/IL1B/HSD11B2/MMP9/IDO1/EPYC	11
BP	GO:0048525	negative regulation of viral process	7/341	104/18866	0.00281598	0.0200333	0.0138114	CCL8/CCL4/IFI16/BST2/CCL5/RSAD2/IFIT1	7
BP	GO:0044319	wound healing, spreading of cells	4/341	33/18866	0.00283705	0.0200914	0.0138515	ITGA5/COL5A1/FLNA/MMP12	4
BP	GO:0090505	epiboly involved in wound healing	4/341	33/18866	0.00283705	0.0200914	0.0138515	ITGA5/COL5A1/FLNA/MMP12	4
BP	GO:0007611	learning or memory	12/341	260/18866	0.00285085	0.0200914	0.0138515	LILRB2/TLR2/PLK2/MEIS2/FYN/ITGA5/PTGS2/EGR2/APOE/SGK1/SERPINF1/PRKAR2B	12
BP	GO:2000181	negative regulation of blood vessel morphogenesis	10/341	194/18866	0.002866	0.0200914	0.0138515	PLK2/SERPINE1/SULF1/SPARC/ADAMTS1/SERPINF1/THBS2/EMILIN1/CXCL10/THBS4	10
BP	GO:0009620	response to fungus	5/341	54/18866	0.00286876	0.0200914	0.0138515	S100A8/C10orf99/S100A9/GNLY/DEFA6	5
BP	GO:0010524	positive regulation of calcium ion transport into cytosol	5/341	54/18866	0.00286876	0.0200914	0.0138515	CAV1/PKD2/CXCL10/CXCL9/CXCL11	5
BP	GO:0032623	interleukin-2 production	5/341	54/18866	0.00286876	0.0200914	0.0138515	FCER1G/CD86/VSIG4/ANXA1/IL1B	5
BP	GO:0042310	vasoconstriction	6/341	78/18866	0.00287532	0.0200914	0.0138515	CAV1/PTGS2/GJA1/HTR2B/ACE2/COMP	6
BP	GO:0043367	CD4-positive, alpha-beta T cell differentiation	6/341	78/18866	0.00287532	0.0200914	0.0138515	CTSL/CD86/ANXA1/IL6/GPR183/RSAD2	6
BP	GO:0050688	regulation of defense response to virus	6/341	78/18866	0.00287532	0.0200914	0.0138515	TSPAN6/HTRA1/IL1B/FGL2/IFIT1/MMP12	6
BP	GO:0016064	immunoglobulin mediated immune response	11/341	227/18866	0.0029089	0.0202679	0.0139732	FCGR2B/FCER1G/TLR8/SERPING1/C1QB/C1R/C1S/C1QA/C1QC/FGL2/C3	11
BP	GO:0090101	negative regulation of transmembrane receptor protein serine/threonine kinase signaling pathway	8/341	133/18866	0.0029109	0.0202679	0.0139732	CD109/SFRP2/FBN1/CAV1/GREM1/HTRA1/EMILIN1/ASPN	8
BP	GO:0051098	regulation of binding	15/341	367/18866	0.00292605	0.0203373	0.0140211	LOX/PLK2/CAV1/IFI16/APOE/CLIC2/RAMP1/CTHRC1/TWIST1/PLN/SPON1/MMP9/ID1/GZMA/IFIT1	15
BP	GO:0031532	actin cytoskeleton reorganization	7/341	105/18866	0.00297146	0.0205963	0.0141996	HCK/PLEK/GPR65/HCLS1/ANXA1/CLDN3/FLNA	7
BP	GO:0050864	regulation of B cell activation	10/341	195/18866	0.0029738	0.0205963	0.0141996	MNDA/FCGR2B/TYROBP/SAMSN1/SLAMF8/TNFSF13B/IL6/VAV3/GPR183/INHBA	10
BP	GO:0090132	epithelium migration	15/341	368/18866	0.00300171	0.020753	0.0143076	ITGB2/FAP/PLK2/ANXA1/CYP1B1/PTGS2/APOE/SPARC/GREM1/SERPINF1/SLIT2/MMP9/SCG2/CXCL13/ID1	15
BP	GO:0048705	skeletal system morphogenesis	11/341	228/18866	0.00300838	0.0207626	0.0143142	PRRX1/IHH/SFRP2/TWIST1/GREM1/AXIN2/MGP/SATB2/COL11A1/SFRP4/COMP	11
BP	GO:0007259	receptor signaling pathway via JAK-STAT	9/341	164/18866	0.00303017	0.0208763	0.0143926	CCL2/IL10RA/HCLS1/FYN/IL6/CAV1/CYP1B1/PKD2/CCL5	9
BP	GO:0046683	response to organophosphorus	8/341	134/18866	0.00304829	0.0209643	0.0144533	AQP9/PTGS2/PKD2/SELL/SPARC/IL1B/SLC26A3/DUOX2	8
BP	GO:0006809	nitric oxide biosynthetic process	6/341	79/18866	0.00306534	0.021008	0.0144834	ITGB2/CAV1/CYP1B1/PTGS2/PKD2/IL1B	6
BP	GO:0043407	negative regulation of MAP kinase activity	6/341	79/18866	0.00306534	0.021008	0.0144834	RGS2/SFRP2/CAV1/APOE/DUSP4/IL1B	6
BP	GO:0046632	alpha-beta T cell differentiation	7/341	106/18866	0.00313343	0.0214	0.0147537	CTSL/CD86/IHH/ANXA1/IL6/GPR183/RSAD2	7
BP	GO:2000379	positive regulation of reactive oxygen species metabolic process	7/341	106/18866	0.00313343	0.0214	0.0147537	ITGAM/TYROBP/ITGB2/PTGS2/PKD2/IL1B/ACE2	7
BP	GO:1904951	positive regulation of establishment of protein localization	15/341	370/18866	0.00315787	0.0215012	0.0148234	ITGAM/CD14/CLEC5A/TLR2/ITGB2/HCLS1/FYN/IL6/PTGS2/GJA1/IL1B/FLNA/HTR2B/CHP2/SLC35D3	15
BP	GO:0007202	activation of phospholipase C activity	4/341	34/18866	0.00317015	0.0215012	0.0148234	C5AR1/CD86/HTR2B/SELE	4
BP	GO:0035633	maintenance of blood-brain barrier	4/341	34/18866	0.00317015	0.0215012	0.0148234	IL6/PTGS2/GJA1/CLDN3	4
BP	GO:0090504	epiboly	4/341	34/18866	0.00317015	0.0215012	0.0148234	ITGA5/COL5A1/FLNA/MMP12	4
BP	GO:0019724	B cell mediated immunity	11/341	230/18866	0.00321557	0.0217717	0.0150099	FCGR2B/FCER1G/TLR8/SERPING1/C1QB/C1R/C1S/C1QA/C1QC/FGL2/C3	11
BP	GO:1903531	negative regulation of secretion by cell	9/341	166/18866	0.00328469	0.0219783	0.0151524	SRGN/FCGR2B/ANXA1/GJA1/APOE/INHBA/IL1B/RSAD2/FAM3D	9
BP	GO:0006957	complement activation, alternative pathway	3/341	17/18866	0.00329746	0.0219783	0.0151524	VSIG4/CFH/C3	3
BP	GO:0030889	negative regulation of B cell proliferation	3/341	17/18866	0.00329746	0.0219783	0.0151524	MNDA/FCGR2B/TYROBP	3
BP	GO:0033631	cell-cell adhesion mediated by integrin	3/341	17/18866	0.00329746	0.0219783	0.0151524	ITGA5/CCL5/CXCL13	3
BP	GO:0044764	multi-organism cellular process	3/341	17/18866	0.00329746	0.0219783	0.0151524	CTSL/CXCR4/CAV1	3
BP	GO:0061687	detoxification of inorganic compound	3/341	17/18866	0.00329746	0.0219783	0.0151524	MT2A/MT1X/MT1E	3
BP	GO:0071360	cellular response to exogenous dsRNA	3/341	17/18866	0.00329746	0.0219783	0.0151524	COLEC12/CAV1/IFIT1	3
BP	GO:0097501	stress response to metal ion	3/341	17/18866	0.00329746	0.0219783	0.0151524	MT2A/MT1X/MT1E	3
BP	GO:2000811	negative regulation of anoikis	3/341	17/18866	0.00329746	0.0219783	0.0151524	SNAI2/ITGA5/CAV1	3
BP	GO:2001237	negative regulation of extrinsic apoptotic signaling pathway	7/341	107/18866	0.00330206	0.0219783	0.0151524	SNAI2/FYN/SFRP2/SERPINE1/IL1B/SCG2/IFI6	7
BP	GO:0001960	negative regulation of cytokine-mediated signaling pathway	6/341	81/18866	0.00347332	0.0230012	0.0158576	IL6/CAV1/PXDN/SLIT2/CCL5/MMP12	6
BP	GO:0050829	defense response to Gram-negative bacterium	6/341	81/18866	0.00347332	0.0230012	0.0158576	IL6/SERPINE1/MPEG1/LYZ/CXCL6/DEFA6	6
BP	GO:0051279	regulation of release of sequestered calcium ion into cytosol	6/341	81/18866	0.00347332	0.0230012	0.0158576	PKD2/CLIC2/PLN/CXCL10/CXCL9/CXCL11	6
BP	GO:0090130	tissue migration	15/341	374/18866	0.00349029	0.0230747	0.0159082	ITGB2/FAP/PLK2/ANXA1/CYP1B1/PTGS2/APOE/SPARC/GREM1/SERPINF1/SLIT2/MMP9/SCG2/CXCL13/ID1	15
BP	GO:0006691	leukotriene metabolic process	4/341	35/18866	0.00352895	0.023252	0.0160305	ALOX5AP/TLR2/DPEP1/PLA2G4A	4
BP	GO:1901020	negative regulation of calcium ion transmembrane transporter activity	4/341	35/18866	0.00352895	0.023252	0.0160305	PKD2/CLIC2/GEM/PLN	4
BP	GO:0071772	response to BMP	9/341	168/18866	0.00355574	0.0233502	0.0160982	SFRP2/FBN1/SULF1/GREM1/HTRA1/ID1/SFRP4/COMP/LEFTY1	9
BP	GO:0071773	cellular response to BMP stimulus	9/341	168/18866	0.00355574	0.0233502	0.0160982	SFRP2/FBN1/SULF1/GREM1/HTRA1/ID1/SFRP4/COMP/LEFTY1	9
BP	GO:1901888	regulation of cell junction assembly	10/341	200/18866	0.00356237	0.0233547	0.0161013	TLR2/SNAI2/CAV1/GPC6/GJA1/GREM1/THBS2/CLDN3/IL1B/ACE2	10
BP	GO:0002705	positive regulation of leukocyte mediated immunity	8/341	138/18866	0.003649	0.0238827	0.0164653	ITGAM/FCER1G/TYROBP/ITGB2/IL6/IL1B/RSAD2/C3	8
BP	GO:0097305	response to alcohol	11/341	234/18866	0.00366434	0.0239432	0.016507	CD14/RGS2/S100A8/FYN/TNC/SPARC/INHBA/CLDN3/GGH/SLIT2/CCL21	11
BP	GO:0051047	positive regulation of secretion	14/341	340/18866	0.00373166	0.0243426	0.0167824	ITGAM/CD14/FCER1G/S100A8/CLEC5A/TLR2/ITGB2/SPP1/IL6/GJA1/INHBA/CXCL12/IL1B/HTR2B	14
BP	GO:0032635	interleukin-6 production	9/341	170/18866	0.00384406	0.0249879	0.0172273	FCER1G/LILRB2/TLR1/TYROBP/TLR2/TLR8/IL6/TWIST1/IL1B	9
BP	GO:0034614	cellular response to reactive oxygen species	9/341	170/18866	0.00384406	0.0249879	0.0172273	SPHK1/ANXA1/IL6/CYP1B1/PKD2/MMP9/DPEP1/FABP1/MMP3	9
BP	GO:0032680	regulation of tumor necrosis factor production	7/341	110/18866	0.00384968	0.0249879	0.0172273	CD14/FCER1G/GPNMB/LY96/CLEC4A/TLR2/TWIST1	7
BP	GO:0035313	wound healing, spreading of epidermal cells	3/341	18/18866	0.00390443	0.0251557	0.0173429	ITGA5/COL5A1/MMP12	3
BP	GO:0010543	regulation of platelet activation	4/341	36/18866	0.00391436	0.0251557	0.0173429	FCER1G/PLEK/APOE/PLA2G4A	4
BP	GO:1901099	negative regulation of signal transduction in absence of ligand	4/341	36/18866	0.00391436	0.0251557	0.0173429	SNAI2/FYN/IL1B/IFI6	4
BP	GO:2001240	negative regulation of extrinsic apoptotic signaling pathway in absence of ligand	4/341	36/18866	0.00391436	0.0251557	0.0173429	SNAI2/FYN/IL1B/IFI6	4
BP	GO:0007566	embryo implantation	5/341	58/18866	0.00392015	0.0251557	0.0173429	SPP1/PTGS2/GJA1/IL1B/MMP9	5
BP	GO:0031638	zymogen activation	5/341	58/18866	0.00392015	0.0251557	0.0173429	CTSL/SERPINE1/IFI16/C1R/PLAU	5
BP	GO:0055117	regulation of cardiac muscle contraction	6/341	83/18866	0.00392037	0.0251557	0.0173429	RGS2/CAV1/CLIC2/PLN/FLNA/ACE2	6
BP	GO:0007389	pattern specification process	17/341	455/18866	0.00398091	0.0254666	0.0175573	ITGAM/MAFB/IHH/MEIS2/CDX2/SFRP2/PKD2/EGR2/GREM1/AXIN2/MEIS1/C1QA/HOXC6/SATB2/C3/LRP4/LEFTY1	17
BP	GO:0060048	cardiac muscle contraction	8/341	140/18866	0.00398179	0.0254666	0.0175573	RGS2/CXCR4/CAV1/GJA1/CLIC2/PLN/FLNA/ACE2	8
BP	GO:0032652	regulation of interleukin-1 production	7/341	111/18866	0.00404673	0.0258398	0.0178146	MNDA/TYROBP/SPHK1/TLR8/ANXA1/IL6/IFI16	7
BP	GO:1903708	positive regulation of hemopoiesis	10/341	204/18866	0.00409684	0.0261173	0.0180059	CD86/LILRB2/TYROBP/CCR1/IHH/HCLS1/ANXA1/EVI2B/INHBA/IL1B	10
BP	GO:0001906	cell killing	9/341	172/18866	0.00415038	0.0264158	0.0182117	ITGAM/FCGR2B/TYROBP/CFH/GNLY/C3/LYZ/CXCL6/DEFA6	9
BP	GO:0006636	unsaturated fatty acid biosynthetic process	5/341	59/18866	0.00422097	0.0267351	0.0184318	ALOX5AP/ANXA1/PTGS2/IL1B/PLA2G4A	5
BP	GO:0043030	regulation of macrophage activation	5/341	59/18866	0.00422097	0.0267351	0.0184318	FCGR2B/SPHK1/VSIG4/IL6/PLA2G4A	5
BP	GO:0046456	icosanoid biosynthetic process	5/341	59/18866	0.00422097	0.0267351	0.0184318	ALOX5AP/ANXA1/PTGS2/IL1B/PLA2G4A	5
BP	GO:2000116	regulation of cysteine-type endopeptidase activity	11/341	239/18866	0.00429432	0.0271559	0.0187219	S100A8/FYN/SFRP2/PTGS2/IFI16/CRYAB/S100A9/MMP9/IFI6/DPEP1/FABP1	11
BP	GO:0045730	respiratory burst	4/341	37/18866	0.00432728	0.0271892	0.0187449	NCF2/SLAMF8/HCK/NOX1	4
BP	GO:0048048	embryonic eye morphogenesis	4/341	37/18866	0.00432728	0.0271892	0.0187449	IHH/FBN1/TWIST1/MFAP5	4
BP	GO:0062208	positive regulation of pattern recognition receptor signaling pathway	4/341	37/18866	0.00432728	0.0271892	0.0187449	TLR1/TLR2/CAV1/RSAD2	4
BP	GO:1905314	semi-lunar valve development	4/341	37/18866	0.00432728	0.0271892	0.0187449	SNAI2/TWIST1/EMILIN1/SLIT2	4
BP	GO:0070509	calcium ion import	6/341	85/18866	0.00440866	0.0276563	0.0190669	CCL2/FYN/PKD2/PLN/CXCL12/SPINK1	6
BP	GO:1903555	regulation of tumor necrosis factor superfamily cytokine production	7/341	113/18866	0.00446364	0.0279414	0.0192634	CD14/FCER1G/GPNMB/LY96/CLEC4A/TLR2/TWIST1	7
BP	GO:0051099	positive regulation of binding	9/341	174/18866	0.00447546	0.0279414	0.0192634	PLK2/CAV1/APOE/CLIC2/RAMP1/CTHRC1/TWIST1/SPON1/MMP9	9
BP	GO:0097696	receptor signaling pathway via STAT	9/341	174/18866	0.00447546	0.0279414	0.0192634	CCL2/IL10RA/HCLS1/FYN/IL6/CAV1/CYP1B1/PKD2/CCL5	9
BP	GO:0035296	regulation of tube diameter	8/341	143/18866	0.00452432	0.0281522	0.0194088	RGS2/CAV1/PTGS2/GJA1/APOE/HTR2B/ACE2/COMP	8
BP	GO:0097746	regulation of blood vessel diameter	8/341	143/18866	0.00452432	0.0281522	0.0194088	RGS2/CAV1/PTGS2/GJA1/APOE/HTR2B/ACE2/COMP	8
BP	GO:1901343	negative regulation of vasculature development	10/341	207/18866	0.00453778	0.0281522	0.0194088	PLK2/SERPINE1/SULF1/SPARC/ADAMTS1/SERPINF1/THBS2/EMILIN1/CXCL10/THBS4	10
BP	GO:0032732	positive regulation of interleukin-1 production	5/341	60/18866	0.0045379	0.0281522	0.0194088	MNDA/TYROBP/TLR8/IL6/IFI16	5
BP	GO:0002922	positive regulation of humoral immune response	3/341	19/18866	0.00457503	0.0282043	0.0194447	FCGR2B/IL1B/C3	3
BP	GO:0010759	positive regulation of macrophage chemotaxis	3/341	19/18866	0.00457503	0.0282043	0.0194447	C5AR1/C3AR1/CCL5	3
BP	GO:0032930	positive regulation of superoxide anion generation	3/341	19/18866	0.00457503	0.0282043	0.0194447	ITGAM/TYROBP/ITGB2	3
BP	GO:0035988	chondrocyte proliferation	3/341	19/18866	0.00457503	0.0282043	0.0194447	IHH/DDR2/COMP	3
BP	GO:1901568	fatty acid derivative metabolic process	9/341	175/18866	0.00464526	0.0285148	0.0196588	ALOX5AP/TLR2/ANXA1/CYP1B1/PTGS2/IL1B/DPEP1/PLA2G4A/HMGCS2	9
BP	GO:0001776	leukocyte homeostasis	6/341	86/18866	0.00466897	0.0285148	0.0196588	FCER1G/TNFSF13B/ANXA1/IL6/GPR183/CXCL6	6
BP	GO:0014910	regulation of smooth muscle cell migration	6/341	86/18866	0.00466897	0.0285148	0.0196588	POSTN/SERPINE1/ADAMTS1/PLAU/SLIT2/CCL5	6
BP	GO:0034109	homotypic cell-cell adhesion	6/341	86/18866	0.00466897	0.0285148	0.0196588	PLEK/LGALS1/FN1/FLNA/CCL5/COMP	6
BP	GO:0097756	negative regulation of blood vessel diameter	6/341	86/18866	0.00466897	0.0285148	0.0196588	CAV1/PTGS2/GJA1/HTR2B/ACE2/COMP	6
BP	GO:1903901	negative regulation of viral life cycle	6/341	86/18866	0.00466897	0.0285148	0.0196588	CCL8/IFI16/BST2/CCL5/RSAD2/IFIT1	6
BP	GO:0035150	regulation of tube size	8/341	144/18866	0.00471723	0.0287648	0.0198312	RGS2/CAV1/PTGS2/GJA1/APOE/HTR2B/ACE2/COMP	8
BP	GO:0098742	cell-cell adhesion via plasma-membrane adhesion molecules	12/341	277/18866	0.00472841	0.0287883	0.0198474	ITGAM/ITGB2/NEXN/ITGA5/GPC6/VCAM1/SELL/CDHR1/SPARCL1/CLDN3/CDH11/SELE	12
BP	GO:1903532	positive regulation of secretion by cell	13/341	313/18866	0.00475758	0.0289211	0.0199389	ITGAM/CD14/FCER1G/CLEC5A/TLR2/ITGB2/SPP1/IL6/GJA1/INHBA/CXCL12/IL1B/HTR2B	13
BP	GO:0071276	cellular response to cadmium ion	4/341	38/18866	0.0047686	0.0289433	0.0199542	MT2A/MT1X/MMP9/MT1E	4
BP	GO:0006027	glycosaminoglycan catabolic process	5/341	61/18866	0.0048714	0.0294761	0.0203215	GPC6/LUM/SDC2/VCAN/BGN	5
BP	GO:0042733	embryonic digit morphogenesis	5/341	61/18866	0.0048714	0.0294761	0.0203215	IHH/SFRP2/TWIST1/FREM2/LRP4	5
BP	GO:0030512	negative regulation of transforming growth factor beta receptor signaling pathway	6/341	87/18866	0.00494041	0.0298018	0.0205461	CD109/FBN1/CAV1/HTRA1/EMILIN1/ASPN	6
BP	GO:0060761	negative regulation of response to cytokine stimulus	6/341	87/18866	0.00494041	0.0298018	0.0205461	IL6/CAV1/PXDN/SLIT2/CCL5/MMP12	6
BP	GO:0046631	alpha-beta T cell activation	8/341	146/18866	0.00512194	0.0308495	0.0212684	CTSL/CD86/CLEC4A/IHH/ANXA1/IL6/GPR183/RSAD2	8
BP	GO:0032640	tumor necrosis factor production	7/341	116/18866	0.00514881	0.0309638	0.0213472	CD14/FCER1G/GPNMB/LY96/CLEC4A/TLR2/TWIST1	7
BP	GO:0043393	regulation of protein binding	10/341	211/18866	0.00518291	0.0310705	0.0214207	LOX/PLK2/CAV1/APOE/RAMP1/CTHRC1/SPON1/MMP9/ID1/IFIT1	10
BP	GO:0006941	striated muscle contraction	9/341	178/18866	0.00518491	0.0310705	0.0214207	RGS2/CXCR4/CAV1/GJA1/CLIC2/PLN/FLNA/ACE2/SYNM	9
BP	GO:0010518	positive regulation of phospholipase activity	5/341	62/18866	0.00522193	0.0310705	0.0214207	C5AR1/CD86/CCL5/HTR2B/SELE	5
BP	GO:0034113	heterotypic cell-cell adhesion	5/341	62/18866	0.00522193	0.0310705	0.0214207	LILRB2/ITGB2/ITGA5/VCAM1/IL1B	5
BP	GO:0045824	negative regulation of innate immune response	5/341	62/18866	0.00522193	0.0310705	0.0214207	SLAMF8/VSIG4/SERPING1/IFI16/MMP12	5
BP	GO:0051851	modulation by host of symbiont process	5/341	62/18866	0.00522193	0.0310705	0.0214207	CCL8/CCL4/APOE/CCL5/LRRC19	5
BP	GO:2001244	positive regulation of intrinsic apoptotic signaling pathway	5/341	62/18866	0.00522193	0.0310705	0.0214207	S100A8/CAV1/PLAGL2/S100A9/NOX1	5
BP	GO:0002726	positive regulation of T cell cytokine production	3/341	20/18866	0.00531108	0.0313633	0.0216226	IL6/IL1B/RSAD2	3
BP	GO:0002827	positive regulation of T-helper 1 type immune response	3/341	20/18866	0.00531108	0.0313633	0.0216226	ANXA1/IL1B/PLA2G4A	3
BP	GO:0051767	nitric-oxide synthase biosynthetic process	3/341	20/18866	0.00531108	0.0313633	0.0216226	CCL2/TLR2/AKAP12	3
BP	GO:0051769	regulation of nitric-oxide synthase biosynthetic process	3/341	20/18866	0.00531108	0.0313633	0.0216226	CCL2/TLR2/AKAP12	3
BP	GO:0097062	dendritic spine maintenance	3/341	20/18866	0.00531108	0.0313633	0.0216226	FCGR2B/FYN/APOE	3
BP	GO:0051384	response to glucocorticoid	8/341	147/18866	0.005334	0.0314513	0.0216833	NR3C1/ANXA1/IL6/PTGS2/SPARC/SERPINF1/SLIT2/HSD11B2	8
BP	GO:0051341	regulation of oxidoreductase activity	7/341	117/18866	0.00539388	0.0317568	0.0218939	SLAMF8/CAV1/APOE/AOC3/IL1B/HTR2B/GZMA	7
BP	GO:1903845	negative regulation of cellular response to transforming growth factor beta stimulus	6/341	89/18866	0.00551781	0.0324378	0.0223634	CD109/FBN1/CAV1/HTRA1/EMILIN1/ASPN	6
BP	GO:0007568	aging	13/341	319/18866	0.00556098	0.0326427	0.0225047	BCL2A1/ITGB2/TIMP2/PLK2/SERPING1/SERPINE1/PTGS2/TWIST1/C1QA/SERPINF1/DDC/CRYAB/COMP	13
BP	GO:0001990	regulation of systemic arterial blood pressure by hormone	4/341	40/18866	0.00573982	0.0335421	0.0231247	NOX1/HSD11B2/ACE2/CPA3	4
BP	GO:0042307	positive regulation of protein import into nucleus	4/341	40/18866	0.00573982	0.0335421	0.0231247	HCLS1/PTGS2/FLNA/CHP2	4
BP	GO:0051281	positive regulation of release of sequestered calcium ion into cytosol	4/341	40/18866	0.00573982	0.0335421	0.0231247	PKD2/CXCL10/CXCL9/CXCL11	4
BP	GO:1905330	regulation of morphogenesis of an epithelium	9/341	181/18866	0.00577194	0.0336659	0.0232101	SNAI2/SFRP2/GPC6/SULF1/GJA1/CTHRC1/GREM1/RSPO3/CXCL10	9
BP	GO:0014074	response to purine-containing compound	8/341	149/18866	0.00577816	0.0336659	0.0232101	AQP9/PTGS2/PKD2/SELL/SPARC/IL1B/SLC26A3/DUOX2	8
BP	GO:0046427	positive regulation of receptor signaling pathway via JAK-STAT	6/341	90/18866	0.00582432	0.0338846	0.0233609	IL10RA/HCLS1/FYN/IL6/CYP1B1/CCL5	6
BP	GO:0071706	tumor necrosis factor superfamily cytokine production	7/341	119/18866	0.00591014	0.034333	0.02367	CD14/FCER1G/GPNMB/LY96/CLEC4A/TLR2/TWIST1	7
BP	GO:0046686	response to cadmium ion	5/341	64/18866	0.00597587	0.0345773	0.0238384	SPARC/MT2A/MT1X/MMP9/MT1E	5
BP	GO:0060135	maternal process involved in female pregnancy	5/341	64/18866	0.00597587	0.0345773	0.0238384	RGS2/IHH/SPP1/PTGS2/GJA1	5
BP	GO:0090316	positive regulation of intracellular protein transport	9/341	182/18866	0.00597861	0.0345773	0.0238384	ITGAM/ITGB2/HCLS1/FYN/PTGS2/IL1B/FLNA/CHP2/SLC35D3	9
BP	GO:0016540	protein autoprocessing	3/341	21/18866	0.00611425	0.0352579	0.0243077	CTSL/IHH/CTSE	3
BP	GO:0030502	negative regulation of bone mineralization	3/341	21/18866	0.00611425	0.0352579	0.0243077	SRGN/CCR1/GREM1	3
BP	GO:0034103	regulation of tissue remodeling	6/341	91/18866	0.00614307	0.0353722	0.0243865	GPNMB/SPP1/IL6/DDR2/GREM1/THBS4	6
BP	GO:2001235	positive regulation of apoptotic signaling pathway	9/341	183/18866	0.00619094	0.0355956	0.0245405	S100A8/SRPX/CAV1/PLAGL2/G0S2/INHBA/S100A9/NOX1/MMP9	9
BP	GO:0038083	peptidyl-tyrosine autophosphorylation	4/341	41/18866	0.00627139	0.0359529	0.0247868	HCK/FYN/CAV1/GREM1	4
BP	GO:1903170	negative regulation of calcium ion transmembrane transport	4/341	41/18866	0.00627139	0.0359529	0.0247868	PKD2/CLIC2/GEM/PLN	4
BP	GO:0043122	regulation of I-kappaB kinase/NF-kappaB signaling	11/341	252/18866	0.00634112	0.0362997	0.0250259	LGALS1/PLK2/FYN/TSPAN6/GJA1/TRIM22/IL1B/FLNA/BST2/CCL21/HTR2B	11
BP	GO:0001837	epithelial to mesenchymal transition	8/341	152/18866	0.00649654	0.0370813	0.0255647	SNAI2/WWTR1/SFRP2/IL6/TWIST1/GREM1/AXIN2/IL1B	8
BP	GO:1903169	regulation of calcium ion transmembrane transport	8/341	152/18866	0.00649654	0.0370813	0.0255647	FYN/PKD2/CLIC2/GEM/PLN/CXCL10/CXCL9/CXCL11	8
BP	GO:0060485	mesenchyme development	12/341	290/18866	0.00674501	0.0384436	0.026504	SNAI2/WWTR1/SFRP2/IL6/PKD2/ZFPM2/TWIST1/GREM1/AXIN2/IL1B/FN1/HTR2B	12
BP	GO:0046824	positive regulation of nucleocytoplasmic transport	5/341	66/18866	0.00680329	0.0384522	0.0265099	HCLS1/PTGS2/IL1B/FLNA/CHP2	5
BP	GO:0050922	negative regulation of chemotaxis	5/341	66/18866	0.00680329	0.0384522	0.0265099	CCL2/SLAMF8/GREM1/SLIT2/CXCL13	5
BP	GO:0002532	production of molecular mediator involved in inflammatory response	6/341	93/18866	0.00681839	0.0384522	0.0265099	FCER1G/SLAMF8/IL6/SERPINE1/GBP5/IDO1	6
BP	GO:0014909	smooth muscle cell migration	6/341	93/18866	0.00681839	0.0384522	0.0265099	POSTN/SERPINE1/ADAMTS1/PLAU/SLIT2/CCL5	6
BP	GO:0030510	regulation of BMP signaling pathway	6/341	93/18866	0.00681839	0.0384522	0.0265099	SFRP2/FBN1/SULF1/GREM1/HTRA1/SFRP4	6
BP	GO:0045185	maintenance of protein location	6/341	93/18866	0.00681839	0.0384522	0.0265099	SRGN/FBN1/CAV1/GJA1/PKD2/FLNA	6
BP	GO:1904894	positive regulation of receptor signaling pathway via STAT	6/341	93/18866	0.00681839	0.0384522	0.0265099	IL10RA/HCLS1/FYN/IL6/CYP1B1/CCL5	6
BP	GO:0009268	response to pH	4/341	42/18866	0.00683465	0.0384522	0.0265099	GPR65/GJA1/SERPINF1/NOX1	4
BP	GO:1904591	positive regulation of protein import	4/341	42/18866	0.00683465	0.0384522	0.0265099	HCLS1/PTGS2/FLNA/CHP2	4
BP	GO:0032928	regulation of superoxide anion generation	3/341	22/18866	0.00698604	0.0391917	0.0270197	ITGAM/TYROBP/ITGB2	3
BP	GO:0071359	cellular response to dsRNA	3/341	22/18866	0.00698604	0.0391917	0.0270197	COLEC12/CAV1/IFIT1	3
BP	GO:0002449	lymphocyte mediated immunity	14/341	366/18866	0.00704292	0.0394544	0.0272008	FCGR2B/FCER1G/TLR8/SERPING1/IL6/C1QB/C1R/C1S/C1QA/C1QC/IL1B/RSAD2/FGL2/C3	14
BP	GO:0002285	lymphocyte activation involved in immune response	9/341	187/18866	0.00709887	0.0395588	0.0272728	FCGR2B/FCER1G/CD86/LGALS1/ANXA1/IL6/GPR183/HLA-DMB/FGL2	9
BP	GO:0008217	regulation of blood pressure	9/341	187/18866	0.00709887	0.0395588	0.0272728	POSTN/PTGS2/GJA1/SGK1/COL1A2/NOX1/HSD11B2/ACE2/CPA3	9
BP	GO:0061138	morphogenesis of a branching epithelium	9/341	187/18866	0.00709887	0.0395588	0.0272728	IHH/SNAI2/SFRP2/TNC/SULF1/PKD2/GREM1/RSPO3/SLIT2	9
BP	GO:0048872	homeostasis of number of cells	11/341	256/18866	0.00710486	0.0395588	0.0272728	FCER1G/MAFB/TNFSF13B/HCLS1/ANXA1/IL6/GPR183/INHBA/CXCL6/LRRC19/PLA2G2A	11
BP	GO:0042445	hormone metabolic process	10/341	221/18866	0.00711192	0.0395588	0.0272728	CTSL/SPP1/CYP1B1/CTSK/ACE2/IYD/HSD17B6/CPA3/SDR16C5/DUOX2	10
BP	GO:0032970	regulation of actin filament-based process	15/341	405/18866	0.00716211	0.0397683	0.0274172	FRMD6/HCK/PLEK/GPR65/HCLS1/CFL2/CAV1/FSCN1/PLN/CXCL12/SLIT2/FLNA/BST2/CCL21/ID1	15
BP	GO:0060349	bone morphogenesis	6/341	94/18866	0.0071755	0.0397683	0.0274172	IHH/SFRP2/TWIST1/AXIN2/SFRP4/COMP	6
BP	GO:0001933	negative regulation of protein phosphorylation	16/341	444/18866	0.00717996	0.0397683	0.0274172	RGS2/TRIB2/SAMSN1/CD109/WWTR1/SFRP2/CAV1/APOE/TWIST1/GREM1/DUSP4/EMILIN1/IL1B/SLIT2/PRKAR2B/SPINK1	16
BP	GO:0006026	aminoglycan catabolic process	5/341	67/18866	0.00724566	0.0400756	0.0276291	GPC6/LUM/SDC2/VCAN/BGN	5
BP	GO:0042326	negative regulation of phosphorylation	17/341	484/18866	0.00725892	0.0400925	0.0276408	RGS2/TRIB2/SAMSN1/CD109/WWTR1/SFRP2/CAV1/APOE/TWIST1/GREM1/INHBA/DUSP4/EMILIN1/IL1B/SLIT2/PRKAR2B/SPINK1	17
BP	GO:0002455	humoral immune response mediated by circulating immunoglobulin	8/341	155/18866	0.00728066	0.0401561	0.0276846	FCGR2B/SERPING1/C1QB/C1R/C1S/C1QA/C1QC/C3	8
BP	GO:0001655	urogenital system development	13/341	330/18866	0.00731362	0.0402813	0.0277709	WWTR1/ANXA1/FBN1/TNC/SULF1/PKD2/ADAMTS1/GREM1/SERPINF1/SLIT2/MMP9/CRIP1/LRP4	13
BP	GO:0010470	regulation of gastrulation	4/341	43/18866	0.00743037	0.0408671	0.0281747	SFRP2/COL5A2/GJA1/COL5A1	4
BP	GO:0003073	regulation of systemic arterial blood pressure	6/341	95/18866	0.00754595	0.0412715	0.0284536	POSTN/GJA1/NOX1/HSD11B2/ACE2/CPA3	6
BP	GO:0045638	negative regulation of myeloid cell differentiation	6/341	95/18866	0.00754595	0.0412715	0.0284536	MAFB/MEIS2/FBN1/MEIS1/C1QC/INHBA	6
BP	GO:0060337	type I interferon signaling pathway	6/341	95/18866	0.00754595	0.0412715	0.0284536	BST2/IFIT3/RSAD2/IFI6/IFIT1/MMP12	6
BP	GO:0071357	cellular response to type I interferon	6/341	95/18866	0.00754595	0.0412715	0.0284536	BST2/IFIT3/RSAD2/IFI6/IFIT1/MMP12	6
BP	GO:0001890	placenta development	8/341	156/18866	0.00755727	0.0412759	0.0284566	SPP1/CDX2/PTGS2/GJA1/PKD2/HTRA1/ASCL2/RSPO3	8
BP	GO:0043434	response to peptide hormone	16/341	447/18866	0.00763441	0.0416393	0.0287072	RAB31/TLR2/FYN/ANXA1/FBN1/CAV1/PTGS2/GJA1/EGR2/SPARC/PLN/GGH/CXCL12/IL1B/HSD11B2/PRKAR2B	16
BP	GO:0010812	negative regulation of cell-substrate adhesion	5/341	68/18866	0.0077077	0.0418999	0.0288868	LGALS1/POSTN/SPOCK1/SERPINE1/MMP12	5
BP	GO:0045428	regulation of nitric oxide biosynthetic process	5/341	68/18866	0.0077077	0.0418999	0.0288868	ITGB2/CAV1/PTGS2/PKD2/IL1B	5
BP	GO:0045862	positive regulation of proteolysis	14/341	370/18866	0.00771419	0.0418999	0.0288868	TRIB2/S100A8/PLK2/FYN/SFRP2/CAV1/IFI16/APOE/PCOLCE/CLDN3/S100A9/IL1B/FN1/SPON1	14
BP	GO:0019935	cyclic-nucleotide-mediated signaling	10/341	224/18866	0.00778731	0.0422386	0.0291203	RGS2/GPR65/APOE/RAMP1/PLN/CXCL10/HTR2B/PRKAR2B/CXCL9/CXCL11	10
BP	GO:0060537	muscle tissue development	15/341	409/18866	0.00780461	0.0422741	0.0291448	RGS2/LOX/IHH/CFL2/CAV1/GJA1/PKD2/COL3A1/EGR2/ZFPM2/TWIST1/GREM1/MEIS1/PLN/COL11A1	15
BP	GO:0030308	negative regulation of cell growth	9/341	190/18866	0.0078442	0.0424148	0.0292418	RGS2/SPP1/SFRP2/GJA1/GREM1/CRYAB/INHBA/SLIT2/BST2	9
BP	GO:0006590	thyroid hormone generation	3/341	23/18866	0.0079278	0.0424148	0.0292418	CTSK/IYD/DUOX2	3
BP	GO:0035743	CD4-positive, alpha-beta T cell cytokine production	3/341	23/18866	0.0079278	0.0424148	0.0292418	IL6/IL1B/RSAD2	3
BP	GO:0045649	regulation of macrophage differentiation	3/341	23/18866	0.0079278	0.0424148	0.0292418	HCLS1/C1QC/INHBA	3
BP	GO:0045723	positive regulation of fatty acid biosynthetic process	3/341	23/18866	0.0079278	0.0424148	0.0292418	ANXA1/PTGS2/IL1B	3
BP	GO:0051043	regulation of membrane protein ectodomain proteolysis	3/341	23/18866	0.0079278	0.0424148	0.0292418	TIMP2/APOE/IL1B	3
BP	GO:1904996	positive regulation of leukocyte adhesion to vascular endothelial cell	3/341	23/18866	0.0079278	0.0424148	0.0292418	ITGB2/IL6/SELE	3
BP	GO:2000050	regulation of non-canonical Wnt signaling pathway	3/341	23/18866	0.0079278	0.0424148	0.0292418	SFRP2/RSPO3/SFRP4	3
BP	GO:2000810	regulation of bicellular tight junction assembly	3/341	23/18866	0.0079278	0.0424148	0.0292418	SNAI2/GJA1/CLDN3	3
BP	GO:0006911	phagocytosis, engulfment	7/341	126/18866	0.00801072	0.0428001	0.0295074	ITGAM/FCGR2B/FCER1G/RAB31/ITGB2/MARCO/C3	7
BP	GO:0045665	negative regulation of neuron differentiation	10/341	225/18866	0.00802309	0.042808	0.0295129	VIM/LGALS1/SPOCK1/PLK2/SPP1/APOE/MEIS1/SLIT2/ID1/LRP4	10
BP	GO:0032965	regulation of collagen biosynthetic process	4/341	44/18866	0.00805932	0.0429429	0.0296059	VIM/IHH/IL6/EMILIN1	4
BP	GO:0001894	tissue homeostasis	11/341	261/18866	0.00815859	0.043413	0.02993	IHH/WWTR1/SPP1/IL6/PTGS2/GJA1/CDHR1/CTSK/CLDN3/LYZ/TFF2	11
BP	GO:0071230	cellular response to amino acid stimulus	5/341	69/18866	0.00818985	0.0435204	0.030004	FYN/COL5A2/COL3A1/COL1A2/PDGFC	5
BP	GO:1902903	regulation of supramolecular fiber organization	14/341	373/18866	0.00825027	0.0437822	0.0301845	HCK/PLEK/GPR65/HCLS1/CFL2/APOE/AEBP1/CRYAB/EMILIN1/CXCL12/SLIT2/FLNA/CCL21/ID1	14
BP	GO:0048568	embryonic organ development	16/341	451/18866	0.00827597	0.0438405	0.0302247	PRRX1/MAFB/IHH/CDX2/FBN1/PKD2/CXCL8/ZFPM2/CTHRC1/TWIST1/ASCL2/RSPO3/PDGFC/MFAP5/SATB2/COL11A1	16
BP	GO:0032651	regulation of interleukin-1 beta production	6/341	97/18866	0.00832791	0.0438405	0.0302247	MNDA/TYROBP/SPHK1/TLR8/IL6/IFI16	6
BP	GO:0035710	CD4-positive, alpha-beta T cell activation	6/341	97/18866	0.00832791	0.0438405	0.0302247	CTSL/CD86/ANXA1/IL6/GPR183/RSAD2	6
BP	GO:0042100	B cell proliferation	6/341	97/18866	0.00832791	0.0438405	0.0302247	MNDA/FCGR2B/TYROBP/TNFSF13B/VAV3/GPR183	6
BP	GO:1901216	positive regulation of neuron death	6/341	97/18866	0.00832791	0.0438405	0.0302247	ITGAM/FCGR2B/TYROBP/ITGB2/FYN/C1QA	6
BP	GO:0017015	regulation of transforming growth factor beta receptor signaling pathway	7/341	127/18866	0.00835056	0.0438405	0.0302247	LOX/CD109/FBN1/CAV1/HTRA1/EMILIN1/ASPN	7
BP	GO:0030326	embryonic limb morphogenesis	7/341	127/18866	0.00835056	0.0438405	0.0302247	PRRX1/IHH/SFRP2/TWIST1/GREM1/FREM2/LRP4	7
BP	GO:0035113	embryonic appendage morphogenesis	7/341	127/18866	0.00835056	0.0438405	0.0302247	PRRX1/IHH/SFRP2/TWIST1/GREM1/FREM2/LRP4	7
BP	GO:0048015	phosphatidylinositol-mediated signaling	9/341	192/18866	0.00837326	0.0439009	0.0302664	HCLS1/FYN/PIK3AP1/TWIST1/PDGFC/CCL5/HTR2B/GPR143/PLCB4	9
BP	GO:0045637	regulation of myeloid cell differentiation	11/341	263/18866	0.00861256	0.0450954	0.0310898	MAFB/LOX/TYROBP/CCR1/HCLS1/MEIS2/EVI2B/FBN1/MEIS1/C1QC/INHBA	11
BP	GO:0014013	regulation of gliogenesis	7/341	128/18866	0.0087009	0.0453069	0.0312357	CXCR4/TLR2/IL6/EGR2/GPR183/ASCL2/IL1B	7
BP	GO:0007520	myoblast fusion	4/341	45/18866	0.00872219	0.0453069	0.0312357	PLEKHO1/ADAM12/CXCL10/CXCL9	4
BP	GO:0032722	positive regulation of chemokine production	4/341	45/18866	0.00872219	0.0453069	0.0312357	TLR2/IL6/TWIST1/IL1B	4
BP	GO:0045429	positive regulation of nitric oxide biosynthetic process	4/341	45/18866	0.00872219	0.0453069	0.0312357	ITGB2/PTGS2/PKD2/IL1B	4
BP	GO:0052372	modulation by symbiont of entry into host	4/341	45/18866	0.00872219	0.0453069	0.0312357	LGALS1/CAV1/CXCL8/TRIM22	4
BP	GO:1904646	cellular response to amyloid-beta	4/341	45/18866	0.00872219	0.0453069	0.0312357	FCGR2B/FYN/GJA1/VCAM1	4
BP	GO:0006942	regulation of striated muscle contraction	6/341	98/18866	0.00873996	0.0453393	0.031258	RGS2/CAV1/CLIC2/PLN/FLNA/ACE2	6
BP	GO:0002438	acute inflammatory response to antigenic stimulus	3/341	24/18866	0.00894076	0.0460766	0.0317663	FCGR2B/FCER1G/C3	3
BP	GO:0048745	smooth muscle tissue development	3/341	24/18866	0.00894076	0.0460766	0.0317663	IHH/PKD2/COL3A1	3
BP	GO:0071294	cellular response to zinc ion	3/341	24/18866	0.00894076	0.0460766	0.0317663	MT2A/MT1X/MT1E	3
BP	GO:0098581	detection of external biotic stimulus	3/341	24/18866	0.00894076	0.0460766	0.0317663	LY96/TLR1/TLR2	3
BP	GO:2000209	regulation of anoikis	3/341	24/18866	0.00894076	0.0460766	0.0317663	SNAI2/ITGA5/CAV1	3
BP	GO:0048762	mesenchymal cell differentiation	10/341	229/18866	0.00902169	0.0464327	0.0320118	SNAI2/WWTR1/SFRP2/IL6/TWIST1/GREM1/AXIN2/IL1B/FN1/HTR2B	10
BP	GO:1903844	regulation of cellular response to transforming growth factor beta stimulus	7/341	129/18866	0.00906191	0.0465787	0.0321125	LOX/CD109/FBN1/CAV1/HTRA1/EMILIN1/ASPN	7
BP	GO:0034340	response to type I interferon	6/341	99/18866	0.00916642	0.0470543	0.0324403	BST2/IFIT3/RSAD2/IFI6/IFIT1/MMP12	6
BP	GO:0010001	glial cell differentiation	10/341	230/18866	0.0092856	0.0476039	0.0328192	C5AR1/CXCR4/S100A8/TLR2/VIM/IL6/EGR2/C1QA/S100A9/IL1B	10
BP	GO:0010863	positive regulation of phospholipase C activity	4/341	46/18866	0.0094197	0.048103	0.0331633	C5AR1/CD86/HTR2B/SELE	4
BP	GO:0032309	icosanoid secretion	4/341	46/18866	0.0094197	0.048103	0.0331633	ANXA1/IL1B/PLA2G4A/PLA2G2A	4
BP	GO:1904407	positive regulation of nitric oxide metabolic process	4/341	46/18866	0.0094197	0.048103	0.0331633	ITGB2/PTGS2/PKD2/IL1B	4
BP	GO:0048706	embryonic skeletal system development	7/341	130/18866	0.00943379	0.0481123	0.0331698	PRRX1/IHH/SULF1/TWIST1/HOXC6/SATB2/COL11A1	7
BP	GO:0048017	inositol lipid-mediated signaling	9/341	196/18866	0.00951233	0.0483872	0.0333593	HCLS1/FYN/PIK3AP1/TWIST1/PDGFC/CCL5/HTR2B/GPR143/PLCB4	9
BP	GO:0060759	regulation of response to cytokine stimulus	9/341	196/18866	0.00951233	0.0483872	0.0333593	CXCR4/SPHK1/TLR2/IL6/CAV1/PXDN/SLIT2/CCL5/MMP12	9
BP	GO:0061515	myeloid cell development	5/341	72/18866	0.00976107	0.0495883	0.0341873	TYROBP/TLR2/EVI2B/FBN1/MEIS1	5
BP	GO:0002092	positive regulation of receptor internalization	3/341	25/18866	0.010026	0.05028	0.0346642	GREM1/SELE/SFRP4	3
BP	GO:0010447	response to acidic pH	3/341	25/18866	0.010026	0.05028	0.0346642	GPR65/SERPINF1/NOX1	3
BP	GO:0034162	toll-like receptor 9 signaling pathway	3/341	25/18866	0.010026	0.05028	0.0346642	TLR8/PIK3AP1/RSAD2	3
BP	GO:0043302	positive regulation of leukocyte degranulation	3/341	25/18866	0.010026	0.05028	0.0346642	ITGAM/FCER1G/ITGB2	3
BP	GO:0046697	decidualization	3/341	25/18866	0.010026	0.05028	0.0346642	SPP1/PTGS2/GJA1	3
BP	GO:0050687	negative regulation of defense response to virus	3/341	25/18866	0.010026	0.05028	0.0346642	TSPAN6/HTRA1/FGL2	3
BP	GO:0050927	positive regulation of positive chemotaxis	3/341	25/18866	0.010026	0.05028	0.0346642	CXCL8/CXCL12/SCG2	3
BP	GO:0062149	detection of stimulus involved in sensory perception of pain	3/341	25/18866	0.010026	0.05028	0.0346642	CXCR4/FYN/CXCL12	3
BP	GO:1905809	negative regulation of synapse organization	3/341	25/18866	0.010026	0.05028	0.0346642	LILRB2/TLR2/FYN	3
BP	GO:0015908	fatty acid transport	6/341	101/18866	0.0100636	0.05028	0.0346642	ANXA1/APOE/IL1B/PLA2G4A/FABP1/PLA2G2A	6
BP	GO:0019217	regulation of fatty acid metabolic process	6/341	101/18866	0.0100636	0.05028	0.0346642	ANXA1/CAV1/PTGS2/TWIST1/IL1B/FABP1	6
BP	GO:0001764	neuron migration	8/341	164/18866	0.0100637	0.05028	0.0346642	CXCR4/SPOCK1/FYN/COL3A1/TWIST1/CXCL12/FLNA/SATB2	8
BP	GO:0031960	response to corticosteroid	8/341	164/18866	0.0100637	0.05028	0.0346642	NR3C1/ANXA1/IL6/PTGS2/SPARC/SERPINF1/SLIT2/HSD11B2	8
BP	GO:0090596	sensory organ morphogenesis	11/341	269/18866	0.0100927	0.0503337	0.0347013	PRRX1/MAFB/IHH/FBN1/COL5A2/CTHRC1/TWIST1/MEIS1/COL5A1/MFAP5/COL11A1	11
BP	GO:0007188	adenylate cyclase-modulating G protein-coupled receptor signaling pathway	10/341	233/18866	0.0101129	0.0503337	0.0347013	RGS2/GPR65/RAMP1/AKAP12/PLN/MARCO/FLNA/CXCL10/CXCL9/CXCL11	10
BP	GO:2001234	negative regulation of apoptotic signaling pathway	10/341	233/18866	0.0101129	0.0503337	0.0347013	SNAI2/FYN/SFRP2/SERPINE1/PTGS2/CXCL12/IL1B/MMP9/SCG2/IFI6	10
BP	GO:0043300	regulation of leukocyte degranulation	4/341	47/18866	0.0101525	0.0504032	0.0347492	ITGAM/FCGR2B/FCER1G/ITGB2	4
BP	GO:0046677	response to antibiotic	4/341	47/18866	0.0101525	0.0504032	0.0347492	AOC3/ID1/PLA2G4A/CRIP1	4
BP	GO:0001654	eye development	14/341	384/18866	0.0104731	0.0519293	0.0358013	VIM/IHH/MEIS2/FBN1/CYP1B1/COL5A2/TWIST1/MEIS1/SERPINF1/CRYAB/COL5A1/INHBA/MFAP5/FREM2	14
BP	GO:0045444	fat cell differentiation	10/341	235/18866	0.0106948	0.0529617	0.0365131	RGS2/TRIB2/MAFB/SNAI2/WWTR1/SFRP2/IL6/PTGS2/EGR2/ZFPM2	10
BP	GO:1901654	response to ketone	9/341	200/18866	0.0107648	0.053241	0.0367057	TLR2/NR3C1/SPP1/CAV1/TNC/PLN/SERPINF1/SLIT2/CCL21	9
BP	GO:0031952	regulation of protein autophosphorylation	4/341	48/18866	0.0109213	0.0538792	0.0371456	GPNMB/CAV1/GREM1/PDGFC	4
BP	GO:1900274	regulation of phospholipase C activity	4/341	48/18866	0.0109213	0.0538792	0.0371456	C5AR1/CD86/HTR2B/SELE	4
BP	GO:0008630	intrinsic apoptotic signaling pathway in response to DNA damage	6/341	103/18866	0.0110215	0.0542374	0.0373926	BCL2A1/SNAI2/SFRP2/IFI16/CXCL12/CRIP1	6
BP	GO:1901570	fatty acid derivative biosynthetic process	6/341	103/18866	0.0110215	0.0542374	0.0373926	ALOX5AP/ANXA1/PTGS2/IL1B/PLA2G4A/HMGCS2	6
BP	GO:0001763	morphogenesis of a branching structure	9/341	201/18866	0.0110964	0.0544015	0.0375057	IHH/SNAI2/SFRP2/TNC/SULF1/PKD2/GREM1/RSPO3/SLIT2	9
BP	GO:0010952	positive regulation of peptidase activity	9/341	201/18866	0.0110964	0.0544015	0.0375057	S100A8/FYN/SFRP2/CAV1/IFI16/PCOLCE/CLDN3/S100A9/FN1	9
BP	GO:0031099	regeneration	9/341	201/18866	0.0110964	0.0544015	0.0375057	C5AR1/PRRX1/POSTN/IHH/SPP1/ANXA1/IL6/TNC/CXCL12	9
BP	GO:0003081	regulation of systemic arterial blood pressure by renin-angiotensin	3/341	26/18866	0.0111844	0.0544253	0.0375221	NOX1/ACE2/CPA3	3
BP	GO:0032743	positive regulation of interleukin-2 production	3/341	26/18866	0.0111844	0.0544253	0.0375221	CD86/ANXA1/IL1B	3
BP	GO:0042403	thyroid hormone metabolic process	3/341	26/18866	0.0111844	0.0544253	0.0375221	CTSK/IYD/DUOX2	3
BP	GO:0050926	regulation of positive chemotaxis	3/341	26/18866	0.0111844	0.0544253	0.0375221	CXCL8/CXCL12/SCG2	3
BP	GO:0060314	regulation of ryanodine-sensitive calcium-release channel activity	3/341	26/18866	0.0111844	0.0544253	0.0375221	PKD2/CLIC2/PLN	3
BP	GO:1905523	positive regulation of macrophage migration	3/341	26/18866	0.0111844	0.0544253	0.0375221	C5AR1/C3AR1/CCL5	3
BP	GO:0003158	endothelium development	7/341	135/18866	0.0114625	0.0555717	0.0383125	CXCR4/COL15A1/GJA1/CLDN3/IL1B/CXCL10/ID1	7
BP	GO:0048565	digestive tract development	7/341	135/18866	0.0114625	0.0555717	0.0383125	CLMP/IHH/CDX2/SFRP2/COL3A1/CXCL8/PDGFC	7
BP	GO:0099024	plasma membrane invagination	7/341	135/18866	0.0114625	0.0555717	0.0383125	ITGAM/FCGR2B/FCER1G/RAB31/ITGB2/MARCO/C3	7
BP	GO:0002367	cytokine production involved in immune response	6/341	104/18866	0.0115239	0.0556828	0.0383891	FCER1G/TLR2/IL6/IL1B/BST2/RSAD2	6
BP	GO:0015909	long-chain fatty acid transport	5/341	75/18866	0.0115279	0.0556828	0.0383891	ANXA1/APOE/PLA2G4A/FABP1/PLA2G2A	5
BP	GO:0048844	artery morphogenesis	5/341	75/18866	0.0115279	0.0556828	0.0383891	PRRX1/PKD2/COL3A1/APOE/COMP	5
BP	GO:0046942	carboxylic acid transport	13/341	350/18866	0.0115969	0.0559473	0.0385714	RGS2/AQP9/ANXA1/GJA1/APOE/IL1B/ACE2/PLA2G4A/FABP1/SLC26A3/SLC26A2/SLC35D3/PLA2G2A	13
BP	GO:0006692	prostanoid metabolic process	4/341	49/18866	0.0117266	0.0563652	0.0388595	ANXA1/PTGS2/IL1B/PLA2G4A	4
BP	GO:0006693	prostaglandin metabolic process	4/341	49/18866	0.0117266	0.0563652	0.0388595	ANXA1/PTGS2/IL1B/PLA2G4A	4
BP	GO:0032663	regulation of interleukin-2 production	4/341	49/18866	0.0117266	0.0563652	0.0388595	CD86/VSIG4/ANXA1/IL1B	4
BP	GO:0048259	regulation of receptor-mediated endocytosis	6/341	105/18866	0.0120422	0.0578115	0.0398566	SERPINE1/GREM1/CCL21/SELE/C3/SFRP4	6
BP	GO:0060193	positive regulation of lipase activity	5/341	76/18866	0.0121621	0.0582448	0.0401554	C5AR1/CD86/CCL5/HTR2B/SELE	5
BP	GO:1903524	positive regulation of blood circulation	5/341	76/18866	0.0121621	0.0582448	0.0401554	RGS2/CAV1/PTGS2/GJA1/ACE2	5
BP	GO:0019216	regulation of lipid metabolic process	15/341	431/18866	0.0122056	0.0583815	0.0402496	SPHK1/SNAI2/ANXA1/CAV1/PTGS2/APOE/VAV3/G0S2/TWIST1/IL1B/CCL21/HTR2B/C3/FABP1/HMGCS2	15
BP	GO:0030183	B cell differentiation	7/341	137/18866	0.0123563	0.0590306	0.0406971	FCGR2B/SLAMF8/LGALS1/IL6/VCAM1/GPR183/INHBA	7
BP	GO:0015849	organic acid transport	13/341	353/18866	0.0123795	0.0590327	0.0406986	RGS2/AQP9/ANXA1/GJA1/APOE/IL1B/ACE2/PLA2G4A/FABP1/SLC26A3/SLC26A2/SLC35D3/PLA2G2A	13
BP	GO:0002825	regulation of T-helper 1 type immune response	3/341	27/18866	0.0124169	0.0590327	0.0406986	ANXA1/IL1B/PLA2G4A	3
BP	GO:0031954	positive regulation of protein autophosphorylation	3/341	27/18866	0.0124169	0.0590327	0.0406986	GPNMB/GREM1/PDGFC	3
BP	GO:0050996	positive regulation of lipid catabolic process	3/341	27/18866	0.0124169	0.0590327	0.0406986	TWIST1/IL1B/FABP1	3
BP	GO:0003044	regulation of systemic arterial blood pressure mediated by a chemical signal	4/341	50/18866	0.0125691	0.0595047	0.0410239	NOX1/HSD11B2/ACE2/CPA3	4
BP	GO:0071715	icosanoid transport	4/341	50/18866	0.0125691	0.0595047	0.0410239	ANXA1/IL1B/PLA2G4A/PLA2G2A	4
BP	GO:1901571	fatty acid derivative transport	4/341	50/18866	0.0125691	0.0595047	0.0410239	ANXA1/IL1B/PLA2G4A/PLA2G2A	4
BP	GO:0019233	sensory perception of pain	6/341	106/18866	0.0125767	0.0595047	0.0410239	CCL2/CXCR4/FYN/PTGS2/CXCL12/PROK2	6
BP	GO:0007584	response to nutrient	8/341	171/18866	0.0127225	0.0600495	0.0413996	POSTN/SNAI2/SPP1/SFRP2/TNC/PTGS2/SPARC/CXCL10	8
BP	GO:0051302	regulation of cell division	8/341	171/18866	0.0127225	0.0600495	0.0413996	PLK2/SFRP2/EVI2B/C10orf99/IL1B/PDGFC/HTR2B/THBS4	8
BP	GO:0014015	positive regulation of gliogenesis	5/341	77/18866	0.0128196	0.0604354	0.0416656	CXCR4/TLR2/IL6/EGR2/IL1B	5
BP	GO:1902806	regulation of cell cycle G1/S phase transition	9/341	206/18866	0.0128705	0.0606027	0.041781	GPNMB/CCL2/PLK2/ANXA1/SLFN11/C10orf99/PKD2/UBE2E2/ADAMTS1	9
BP	GO:0099175	regulation of postsynapse organization	6/341	107/18866	0.0131277	0.0611712	0.0421729	SRGN/FCGR2B/LILRB2/FYN/APOE/LRP4	6
BP	GO:1903426	regulation of reactive oxygen species biosynthetic process	6/341	107/18866	0.0131277	0.0611712	0.0421729	ITGB2/FYN/CAV1/PTGS2/PKD2/IL1B	6
BP	GO:0001660	fever generation	2/341	10/18866	0.0133184	0.0611712	0.0421729	PTGS2/IL1B	2
BP	GO:0002291	T cell activation via T cell receptor contact with antigen bound to MHC molecule on antigen presenting cell	2/341	10/18866	0.0133184	0.0611712	0.0421729	HLA-DMB/FGL2	2
BP	GO:0002664	regulation of T cell tolerance induction	2/341	10/18866	0.0133184	0.0611712	0.0421729	LILRB2/IDO1	2
BP	GO:0002676	regulation of chronic inflammatory response	2/341	10/18866	0.0133184	0.0611712	0.0421729	CCL5/IDO1	2
BP	GO:0032000	positive regulation of fatty acid beta-oxidation	2/341	10/18866	0.0133184	0.0611712	0.0421729	TWIST1/FABP1	2
BP	GO:0033083	regulation of immature T cell proliferation	2/341	10/18866	0.0133184	0.0611712	0.0421729	IHH/IL1B	2
BP	GO:0034154	toll-like receptor 7 signaling pathway	2/341	10/18866	0.0133184	0.0611712	0.0421729	PIK3AP1/RSAD2	2
BP	GO:0034350	regulation of glial cell apoptotic process	2/341	10/18866	0.0133184	0.0611712	0.0421729	CCL2/AKAP12	2
BP	GO:0035581	sequestering of extracellular ligand from receptor	2/341	10/18866	0.0133184	0.0611712	0.0421729	FBN1/GREM1	2
BP	GO:0048251	elastic fiber assembly	2/341	10/18866	0.0133184	0.0611712	0.0421729	LOX/EMILIN1	2
BP	GO:0051541	elastin metabolic process	2/341	10/18866	0.0133184	0.0611712	0.0421729	CTSL/MMP12	2
BP	GO:0070091	glucagon secretion	2/341	10/18866	0.0133184	0.0611712	0.0421729	IL6/FAM3D	2
BP	GO:0070092	regulation of glucagon secretion	2/341	10/18866	0.0133184	0.0611712	0.0421729	IL6/FAM3D	2
BP	GO:0070099	regulation of chemokine-mediated signaling pathway	2/341	10/18866	0.0133184	0.0611712	0.0421729	SLIT2/CCL5	2
BP	GO:0070391	response to lipoteichoic acid	2/341	10/18866	0.0133184	0.0611712	0.0421729	CD14/TLR2	2
BP	GO:0071223	cellular response to lipoteichoic acid	2/341	10/18866	0.0133184	0.0611712	0.0421729	CD14/TLR2	2
BP	GO:0097105	presynaptic membrane assembly	2/341	10/18866	0.0133184	0.0611712	0.0421729	CEL/LRP4	2
BP	GO:0097278	complement-dependent cytotoxicity	2/341	10/18866	0.0133184	0.0611712	0.0421729	CFH/C3	2
BP	GO:2000425	regulation of apoptotic cell clearance	2/341	10/18866	0.0133184	0.0611712	0.0421729	CCL2/C3	2
BP	GO:0070482	response to oxygen levels	14/341	396/18866	0.0134071	0.0614132	0.0423397	CXCR4/TLR2/POSTN/CAV1/PTGS2/TWIST1/PLAU/ASCL2/CRYAB/CLDN3/CXCL12/NOX1/HSD11B2/FABP1	14
BP	GO:0002762	negative regulation of myeloid leukocyte differentiation	4/341	51/18866	0.0134493	0.0614132	0.0423397	MAFB/FBN1/C1QC/INHBA	4
BP	GO:0045103	intermediate filament-based process	4/341	51/18866	0.0134493	0.0614132	0.0423397	VIM/SYNC/KRT20/SYNM	4
BP	GO:0048146	positive regulation of fibroblast proliferation	4/341	51/18866	0.0134493	0.0614132	0.0423397	SPHK1/DDR2/FN1/PDGFC	4
BP	GO:0071827	plasma lipoprotein particle organization	4/341	51/18866	0.0134493	0.0614132	0.0423397	PLAGL2/PLA2G7/APOE/PLA2G2A	4
BP	GO:0048660	regulation of smooth muscle cell proliferation	8/341	173/18866	0.0135688	0.0618868	0.0426662	IL6/PTGS2/GJA1/ADAMTS1/NOX1/CCL5/MMP9/CNN1	8
BP	GO:0033002	muscle cell proliferation	10/341	244/18866	0.0136339	0.0619474	0.042708	IL6/PTGS2/GJA1/ZFPM2/ADAMTS1/MEIS1/NOX1/CCL5/MMP9/CNN1	10
BP	GO:0006024	glycosaminoglycan biosynthetic process	6/341	108/18866	0.0136954	0.0619474	0.042708	GPC6/LUM/SDC2/VCAN/BGN/IL1B	6
BP	GO:0006929	substrate-dependent cell migration	3/341	28/18866	0.013724	0.0619474	0.042708	SNAI2/FN1/SLIT2	3
BP	GO:0030194	positive regulation of blood coagulation	3/341	28/18866	0.013724	0.0619474	0.042708	PLEK/SERPINE1/PLA2G4A	3
BP	GO:0060512	prostate gland morphogenesis	3/341	28/18866	0.013724	0.0619474	0.042708	TNC/SULF1/CRIP1	3
BP	GO:0071280	cellular response to copper ion	3/341	28/18866	0.013724	0.0619474	0.042708	MT2A/MT1X/MT1E	3
BP	GO:0072376	protein activation cascade	3/341	28/18866	0.013724	0.0619474	0.042708	SERPING1/FN1/F13A1	3
BP	GO:0072378	blood coagulation, fibrin clot formation	3/341	28/18866	0.013724	0.0619474	0.042708	SERPING1/FN1/F13A1	3
BP	GO:1900048	positive regulation of hemostasis	3/341	28/18866	0.013724	0.0619474	0.042708	PLEK/SERPINE1/PLA2G4A	3
BP	GO:0001659	temperature homeostasis	8/341	174/18866	0.014007	0.0631521	0.0435386	CXCR4/CAV1/PTGS2/GJA1/G0S2/IL1B/PDGFC/ID1	8
BP	GO:0001666	response to hypoxia	13/341	359/18866	0.0140666	0.063348	0.0436737	CXCR4/TLR2/POSTN/CAV1/PTGS2/TWIST1/PLAU/ASCL2/CRYAB/CLDN3/CXCL12/HSD11B2/FABP1	13
BP	GO:0018958	phenol-containing compound metabolic process	6/341	109/18866	0.01428	0.0641161	0.0442032	ITGAM/ITGB2/CTSK/DDC/IYD/DUOX2	6
BP	GO:0006958	complement activation, classical pathway	7/341	141/18866	0.0142929	0.0641161	0.0442032	SERPING1/C1QB/C1R/C1S/C1QA/C1QC/C3	7
BP	GO:1901214	regulation of neuron death	12/341	321/18866	0.0142979	0.0641161	0.0442032	ITGAM/C5AR1/FCGR2B/GPNMB/CCL2/TYROBP/ITGB2/FYN/APOE/C1QA/SERPINF1/CCL5	12
BP	GO:0001818	negative regulation of cytokine production	13/341	360/18866	0.0143641	0.0641161	0.0442032	SRGN/FCGR2B/GPNMB/TRIB2/TYROBP/CLEC4A/TLR8/VSIG4/ANXA1/TWIST1/INHBA/BST2/IDO1	13
BP	GO:0003179	heart valve morphogenesis	4/341	52/18866	0.0143677	0.0641161	0.0442032	SNAI2/TWIST1/EMILIN1/SLIT2	4
BP	GO:0030514	negative regulation of BMP signaling pathway	4/341	52/18866	0.0143677	0.0641161	0.0442032	SFRP2/FBN1/GREM1/HTRA1	4
BP	GO:0050999	regulation of nitric-oxide synthase activity	4/341	52/18866	0.0143677	0.0641161	0.0442032	CAV1/APOE/IL1B/HTR2B	4
BP	GO:2001238	positive regulation of extrinsic apoptotic signaling pathway	4/341	52/18866	0.0143677	0.0641161	0.0442032	SRPX/CAV1/G0S2/INHBA	4
BP	GO:0045216	cell-cell junction organization	9/341	210/18866	0.0144353	0.0643444	0.0443606	SNAI2/CAV1/GJA1/FSCN1/CLDN3/CDH11/IL1B/ACE2/EPB41L3	9
BP	GO:0048659	smooth muscle cell proliferation	8/341	175/18866	0.0144555	0.0643612	0.0443722	IL6/PTGS2/GJA1/ADAMTS1/NOX1/CCL5/MMP9/CNN1	8
BP	GO:0046425	regulation of receptor signaling pathway via JAK-STAT	7/341	142/18866	0.0148091	0.0658612	0.0454063	IL10RA/HCLS1/FYN/IL6/CAV1/CYP1B1/CCL5	7
BP	GO:1900182	positive regulation of protein localization to nucleus	5/341	80/18866	0.0149353	0.066347	0.0457412	HCLS1/FYN/PTGS2/FLNA/CHP2	5
BP	GO:0009435	NAD biosynthetic process	3/341	29/18866	0.0151065	0.0667302	0.0460054	PTGS2/QPRT/IDO1	3
BP	GO:0019835	cytolysis	3/341	29/18866	0.0151065	0.0667302	0.0460054	GZMA/LYZ/PLA2G2A	3
BP	GO:0050820	positive regulation of coagulation	3/341	29/18866	0.0151065	0.0667302	0.0460054	PLEK/SERPINE1/PLA2G4A	3
BP	GO:0060351	cartilage development involved in endochondral bone morphogenesis	3/341	29/18866	0.0151065	0.0667302	0.0460054	IHH/AXIN2/COMP	3
BP	GO:2000108	positive regulation of leukocyte apoptotic process	3/341	29/18866	0.0151065	0.0667302	0.0460054	ANXA1/CCL5/IDO1	3
BP	GO:0045599	negative regulation of fat cell differentiation	4/341	53/18866	0.015325	0.0673761	0.0464507	TRIB2/WWTR1/IL6/ZFPM2	4
BP	GO:0045668	negative regulation of osteoblast differentiation	4/341	53/18866	0.015325	0.0673761	0.0464507	TWIST1/GREM1/AXIN2/ID1	4
BP	GO:0099172	presynapse organization	4/341	53/18866	0.015325	0.0673761	0.0464507	C5AR1/GPC6/CEL/LRP4	4
BP	GO:0010324	membrane invagination	7/341	143/18866	0.0153385	0.0673761	0.0464507	ITGAM/FCGR2B/FCER1G/RAB31/ITGB2/MARCO/C3	7
BP	GO:0045598	regulation of fat cell differentiation	7/341	143/18866	0.0153385	0.0673761	0.0464507	TRIB2/SNAI2/WWTR1/SFRP2/IL6/PTGS2/ZFPM2	7
BP	GO:0019915	lipid storage	5/341	81/18866	0.0156893	0.0688096	0.047439	IL6/CAV1/APOE/IL1B/C3	5
BP	GO:0002218	activation of innate immune response	7/341	144/18866	0.0158812	0.0688096	0.047439	MNDA/FCER1G/CLEC4A/HCK/FYN/IFI16/MUC12	7
BP	GO:0006707	cholesterol catabolic process	2/341	11/18866	0.0160854	0.0688096	0.047439	APOE/CEL	2
BP	GO:0016127	sterol catabolic process	2/341	11/18866	0.0160854	0.0688096	0.047439	APOE/CEL	2
BP	GO:0019532	oxalate transport	2/341	11/18866	0.0160854	0.0688096	0.047439	SLC26A3/SLC26A2	2
BP	GO:0031652	positive regulation of heat generation	2/341	11/18866	0.0160854	0.0688096	0.047439	PTGS2/IL1B	2
BP	GO:0032276	regulation of gonadotropin secretion	2/341	11/18866	0.0160854	0.0688096	0.047439	GJA1/INHBA	2
BP	GO:0032908	regulation of transforming growth factor beta1 production	2/341	11/18866	0.0160854	0.0688096	0.047439	TYROBP/LUM	2
BP	GO:0033079	immature T cell proliferation	2/341	11/18866	0.0160854	0.0688096	0.047439	IHH/IL1B	2
BP	GO:0033632	regulation of cell-cell adhesion mediated by integrin	2/341	11/18866	0.0160854	0.0688096	0.047439	CCL5/CXCL13	2
BP	GO:0034378	chylomicron assembly	2/341	11/18866	0.0160854	0.0688096	0.047439	PLAGL2/APOE	2
BP	GO:0042447	hormone catabolic process	2/341	11/18866	0.0160854	0.0688096	0.047439	SPP1/HSD17B6	2
BP	GO:0042789	mRNA transcription by RNA polymerase II	2/341	11/18866	0.0160854	0.0688096	0.047439	C5AR1/FLNA	2
BP	GO:0044803	multi-organism membrane organization	2/341	11/18866	0.0160854	0.0688096	0.047439	CTSL/CXCR4	2
BP	GO:0045628	regulation of T-helper 2 cell differentiation	2/341	11/18866	0.0160854	0.0688096	0.047439	CD86/ANXA1	2
BP	GO:0051673	membrane disruption in other organism	2/341	11/18866	0.0160854	0.0688096	0.047439	MPEG1/DEFA6	2
BP	GO:0060315	negative regulation of ryanodine-sensitive calcium-release channel activity	2/341	11/18866	0.0160854	0.0688096	0.047439	PKD2/CLIC2	2
BP	GO:0097048	dendritic cell apoptotic process	2/341	11/18866	0.0160854	0.0688096	0.047439	CXCL12/CCL21	2
BP	GO:0097090	presynaptic membrane organization	2/341	11/18866	0.0160854	0.0688096	0.047439	CEL/LRP4	2
BP	GO:1903011	negative regulation of bone development	2/341	11/18866	0.0160854	0.0688096	0.047439	FBN1/GREM1	2
BP	GO:1905902	regulation of mesoderm formation	2/341	11/18866	0.0160854	0.0688096	0.047439	SFRP2/GJA1	2
BP	GO:2000035	regulation of stem cell division	2/341	11/18866	0.0160854	0.0688096	0.047439	SFRP2/EVI2B	2
BP	GO:2000551	regulation of T-helper 2 cell cytokine production	2/341	11/18866	0.0160854	0.0688096	0.047439	IL6/RSAD2	2
BP	GO:2000668	regulation of dendritic cell apoptotic process	2/341	11/18866	0.0160854	0.0688096	0.047439	CXCL12/CCL21	2
BP	GO:0060142	regulation of syncytium formation by plasma membrane fusion	3/341	30/18866	0.0165647	0.0706293	0.0486935	TYROBP/CXCL10/CXCL9	3
BP	GO:0071711	basement membrane organization	3/341	30/18866	0.0165647	0.0706293	0.0486935	CAV1/PXDN/NID2	3
BP	GO:0090314	positive regulation of protein targeting to membrane	3/341	30/18866	0.0165647	0.0706293	0.0486935	ITGAM/ITGB2/FYN	3
BP	GO:0043281	regulation of cysteine-type endopeptidase activity involved in apoptotic process	9/341	215/18866	0.0165837	0.0706335	0.0486964	S100A8/SFRP2/PTGS2/CRYAB/S100A9/MMP9/IFI6/DPEP1/FABP1	9
BP	GO:0034765	regulation of ion transmembrane transport	16/341	489/18866	0.0167654	0.0713304	0.0491769	RGS2/CCL2/FYN/CAV1/PKD2/CLIC2/TWIST1/GEM/PLN/FLNA/NOX1/MMP9/CXCL10/ACE2/CXCL9/CXCL11	16
BP	GO:0007009	plasma membrane organization	6/341	113/18866	0.0167922	0.0713669	0.0492021	CXCR4/CAV1/COL5A1/S100A9/NOX1/EPB41L3	6
BP	GO:0042542	response to hydrogen peroxide	7/341	146/18866	0.0170072	0.0722025	0.0497781	SPHK1/FYN/ANXA1/IL6/CYP1B1/CRYAB/FABP1	7
CC	GO:0062023	collagen-containing extracellular matrix	64/359	427/19559	1.058e-39	3.03645e-37	2.43896e-37	CTSL/S100A8/SRPX/LGALS1/POSTN/TIMP2/ANGPTL2/ANXA1/CCDC80/SERPING1/SFRP2/SERPINE1/FBN1/COL15A1/TNC/GPC6/SULF1/COL6A3/PXDN/COL5A2/COL3A1/LUM/C1QB/APOE/SPARC/SDC2/AEBP1/LOXL1/CTHRC1/NID2/COL6A2/COL10A1/PCOLCE/ADAMTS1/SPARCL1/GREM1/VCAN/C1QA/HTRA1/COL1A2/C1QC/BGN/SERPINF1/COL5A1/THBS2/EMILIN1/MGP/ASPN/S100A9/CXCL12/MXRA5/FN1/SPON1/FBLN2/F13A1/MFAP5/MMP9/DPT/THBS4/FGL2/COL11A1/COMP/CPA3/FREM2	64
CC	GO:0005581	collagen trimer	18/359	87/19559	2.22491e-14	3.19275e-12	2.56451e-12	LOX/COLEC12/COL15A1/COL6A3/COL5A2/COL3A1/LUM/C1QB/CTHRC1/COL6A2/COL10A1/C1QA/COL1A2/C1QC/COL5A1/EMILIN1/MARCO/COL11A1	18
CC	GO:0005788	endoplasmic reticulum lumen	26/359	308/19559	1.13002e-10	1.08105e-08	8.6833e-09	LGALS1/GPX8/SPP1/IL6/FBN1/COL15A1/TNC/COL6A3/COL5A2/PTGS2/COL3A1/APOE/SDC2/COL6A2/COL10A1/SPARCL1/VCAN/COL1A2/COL5A1/FN1/PDGFC/SPON1/SCG2/COL11A1/C3/ERP27	26
CC	GO:0005604	basement membrane	14/359	103/19559	6.0182e-09	4.31806e-07	3.46838e-07	CCDC80/FBN1/COL15A1/TNC/SPARC/LOXL1/NID2/ADAMTS1/SERPINF1/COL5A1/THBS2/FN1/THBS4/FREM2	14
CC	GO:0005583	fibrillar collagen trimer	6/359	12/19559	3.08776e-08	1.47698e-06	1.18635e-06	COL5A2/COL3A1/LUM/COL1A2/COL5A1/COL11A1	6
CC	GO:0098643	banded collagen fibril	6/359	12/19559	3.08776e-08	1.47698e-06	1.18635e-06	COL5A2/COL3A1/LUM/COL1A2/COL5A1/COL11A1	6
CC	GO:0030667	secretory granule membrane	20/359	306/19559	1.06426e-06	4.36345e-05	3.50485e-05	ITGAM/C5AR1/CD14/FCER1G/C3AR1/LILRB2/FCGR3B/TYROBP/SLC2A3/RAB31/CLEC5A/TLR2/ITGB2/CD109/OLR1/CAV1/SELL/SPARC/PLAU/BST2	20
CC	GO:0098644	complex of collagen trimers	6/359	21/19559	1.57653e-06	5.65581e-05	4.54291e-05	COL5A2/COL3A1/LUM/COL1A2/COL5A1/COL11A1	6
CC	GO:0070820	tertiary granule	14/359	164/19559	2.10479e-06	6.71193e-05	5.39121e-05	TNFAIP6/ITGAM/FCER1G/LILRB2/SLC2A3/CLEC5A/ITGB2/OLR1/TIMP2/PLAU/GGH/MMP9/LYZ/OLFM4	14
CC	GO:0009897	external side of plasma membrane	21/359	417/19559	3.23279e-05	0.000927812	0.000745244	ITGAM/FCGR2B/CD14/FCER1G/CD163/CD86/CXCR4/CLEC2B/TLR8/ITGB2/CCR1/CD69/ANXA1/ITGA5/VCAM1/SELL/CTSK/CXCL12/CXCL10/CXCL9/ENPP3	21
CC	GO:0031091	platelet alpha granule	9/359	91/19559	4.46117e-05	0.00116396	0.000934924	SRGN/CD109/SERPING1/SERPINE1/SPARC/THBS2/FN1/F13A1/ISLR	9
CC	GO:0070821	tertiary granule membrane	8/359	73/19559	5.66657e-05	0.00135525	0.00108858	ITGAM/FCER1G/LILRB2/SLC2A3/CLEC5A/ITGB2/OLR1/PLAU	8
CC	GO:0030139	endocytic vesicle	17/359	313/19559	7.29127e-05	0.00160969	0.00129295	NCF2/CD163/FCGR1B/TLR1/COLEC12/RAB31/SPHK1/TLR2/VIM/CAV1/APOE/SPARC/HLA-DRA/HLA-DPA1/MPEG1/MARCO/GNLY	17
CC	GO:0045121	membrane raft	17/359	329/19559	0.000133457	0.00264797	0.00212692	ITGAM/CD14/TLR1/TLR2/HCK/ITGB2/OLR1/FYN/CAV1/SULF1/PTGS2/GJA1/BST2/ACE2/SELE/PRKAR2B/LRP4	17
CC	GO:0098857	membrane microdomain	17/359	330/19559	0.000138396	0.00264797	0.00212692	ITGAM/CD14/TLR1/TLR2/HCK/ITGB2/OLR1/FYN/CAV1/SULF1/PTGS2/GJA1/BST2/ACE2/SELE/PRKAR2B/LRP4	17
CC	GO:0042613	MHC class II protein complex	4/359	16/19559	0.000170575	0.00305969	0.00245763	HLA-DRA/HLA-DPA1/HLA-DMB/HLA-DMA	4
CC	GO:0042581	specific granule	11/359	160/19559	0.00018566	0.00313438	0.00251762	ITGAM/C3AR1/SLC2A3/CLEC5A/ITGB2/OLR1/TIMP2/PLAU/GGH/LYZ/OLFM4	11
CC	GO:0098589	membrane region	17/359	343/19559	0.000218773	0.00330491	0.00265459	ITGAM/CD14/TLR1/TLR2/HCK/ITGB2/OLR1/FYN/CAV1/SULF1/PTGS2/GJA1/BST2/ACE2/SELE/PRKAR2B/LRP4	17
CC	GO:0031093	platelet alpha granule lumen	7/359	67/19559	0.000223609	0.00330491	0.00265459	SRGN/SERPING1/SERPINE1/SPARC/FN1/F13A1/ISLR	7
CC	GO:0030666	endocytic vesicle membrane	11/359	164/19559	0.000230307	0.00330491	0.00265459	CD163/FCGR1B/TLR1/COLEC12/RAB31/TLR2/CAV1/APOE/HLA-DRA/HLA-DPA1/MARCO	11
CC	GO:0005775	vacuolar lumen	11/359	173/19559	0.000364826	0.00498595	0.00400485	CTSL/MNDA/GPC6/LUM/SDC2/VCAN/CTSK/BGN/GGH/C3/LYZ	11
CC	GO:0072562	blood microparticle	10/359	148/19559	0.000415039	0.00541437	0.00434897	CFH/SERPING1/C1QB/APOE/C1R/C1S/C1QC/FN1/F13A1/C3	10
CC	GO:0045177	apical part of cell	19/359	433/19559	0.000441727	0.00551198	0.00442737	CTSL/C5AR1/FAP/ANXA1/DDR2/GJA1/VCAM1/CTSK/FN1/BST2/ACE2/GPR143/DPEP1/FABP1/ENPP3/SLC26A3/SLC26A2/DUOX2/CEACAM7	19
CC	GO:1904724	tertiary granule lumen	6/359	55/19559	0.000498139	0.00595691	0.00478476	TNFAIP6/TIMP2/GGH/MMP9/LYZ/OLFM4	6
CC	GO:0031253	cell projection membrane	16/359	344/19559	0.000664863	0.00763263	0.00613074	PLEKHO1/PLEK/FAP/FERMT2/ITGA5/PKD2/FSCN1/SGCE/CDHR1/CYBRD1/NOX1/ACE2/EPB41L3/DPEP1/SLC26A3/SLC26A2	16
CC	GO:0034774	secretory granule lumen	15/359	322/19559	0.000955898	0.0105516	0.00847537	SRGN/MNDA/S100A8/TIMP2/SERPING1/SERPINE1/SPARC/S100A9/GGH/FN1/F13A1/ISLR/C3/LYZ/OLFM4	15
CC	GO:0042611	MHC protein complex	4/359	25/19559	0.00104062	0.0110614	0.00888486	HLA-DRA/HLA-DPA1/HLA-DMB/HLA-DMA	4
CC	GO:0060205	cytoplasmic vesicle lumen	15/359	326/19559	0.00108172	0.0110877	0.00890593	SRGN/MNDA/S100A8/TIMP2/SERPING1/SERPINE1/SPARC/S100A9/GGH/FN1/F13A1/ISLR/C3/LYZ/OLFM4	15
CC	GO:0031983	vesicle lumen	15/359	328/19559	0.00114971	0.0113781	0.00913922	SRGN/MNDA/S100A8/TIMP2/SERPING1/SERPINE1/SPARC/S100A9/GGH/FN1/F13A1/ISLR/C3/LYZ/OLFM4	15
CC	GO:0043020	NADPH oxidase complex	3/359	12/19559	0.00119276	0.0114108	0.00916545	NCF2/NOX1/DUOX2	3
CC	GO:0035579	specific granule membrane	7/359	91/19559	0.00143101	0.0132483	0.0106414	ITGAM/C3AR1/SLC2A3/CLEC5A/ITGB2/OLR1/PLAU	7
CC	GO:0043202	lysosomal lumen	7/359	96/19559	0.00194973	0.0174866	0.0140458	CTSL/GPC6/LUM/SDC2/VCAN/CTSK/BGN	7
CC	GO:0008305	integrin complex	4/359	31/19559	0.00237381	0.020645	0.0165826	ITGAM/ITGB2/ITGA5/EMILIN1	4
CC	GO:0071437	invadopodium	3/359	16/19559	0.00287518	0.0231793	0.0186182	FAP/FSCN1/NOX1	3
CC	GO:0016324	apical plasma membrane	15/359	361/19559	0.00290631	0.0231793	0.0186182	CTSL/ANXA1/DDR2/GJA1/CTSK/FN1/BST2/ACE2/GPR143/DPEP1/ENPP3/SLC26A3/SLC26A2/DUOX2/CEACAM7	15
CC	GO:0005796	Golgi lumen	7/359	103/19559	0.00290751	0.0231793	0.0186182	GPC6/LUM/SDC2/VCAN/BGN/MUC12/DEFA6	7
CC	GO:0042383	sarcolemma	8/359	135/19559	0.00350649	0.027199	0.021847	ANXA1/CAV1/COL6A3/SYNC/COL6A2/SGCE/BGN/SYNM	8
CC	GO:0098636	protein complex involved in cell adhesion	4/359	36/19559	0.00413581	0.0302865	0.024327	ITGAM/ITGB2/ITGA5/EMILIN1	4
CC	GO:0005769	early endosome	15/359	377/19559	0.00434264	0.0302865	0.024327	GPNMB/CXCR4/FCGR1B/RAB31/SPHK1/ANXA1/CAV1/GJA1/VCAM1/APOE/CYTIP/AOC3/NOX1/HSD17B6/SLC35D3	15
CC	GO:0005938	cell cortex	13/359	305/19559	0.00437143	0.0302865	0.024327	HCLS1/CFL2/FERMT2/CAV1/PKD2/RAI14/FSCN1/AKAP12/CYTIP/FLNA/SELE/CTTNBP2/FABP1	13
CC	GO:0031225	anchored component of membrane	9/359	171/19559	0.00442079	0.0302865	0.024327	GAS1/CD14/FCGR3B/CD109/GPC6/VNN2/BST2/DPEP1/CEACAM7	9
CC	GO:0005925	focal adhesion	16/359	415/19559	0.00443217	0.0302865	0.024327	HCK/VIM/ITGB2/FAP/ANXA1/FERMT2/NEXN/ITGA5/CAV1/TNC/DDR2/GJA1/AKAP12/PLAU/FLNA/CNN1	16
CC	GO:0044853	plasma membrane raft	7/359	113/19559	0.00485472	0.0324024	0.0260265	ITGAM/HCK/ITGB2/CAV1/PTGS2/SELE/LRP4	7
CC	GO:0030055	cell-substrate junction	16/359	423/19559	0.00530671	0.0345891	0.0277829	HCK/VIM/ITGB2/FAP/ANXA1/FERMT2/NEXN/ITGA5/CAV1/TNC/DDR2/GJA1/AKAP12/PLAU/FLNA/CNN1	16
CC	GO:0036019	endolysosome	3/359	20/19559	0.0055439	0.0345891	0.0277829	CTSL/TLR8/CTSK	3
CC	GO:0071682	endocytic vesicle lumen	3/359	20/19559	0.0055439	0.0345891	0.0277829	APOE/SPARC/GNLY	3
CC	GO:0030669	clathrin-coated endocytic vesicle membrane	4/359	40/19559	0.00605916	0.0369996	0.0297191	FCGR1B/APOE/HLA-DRA/HLA-DPA1	4
MF	GO:0005201	extracellular matrix structural constituent	34/346	169/18352	2.50131e-25	1.32319e-22	1.08478e-22	SRPX/POSTN/FBN1/COL15A1/TNC/COL6A3/PXDN/COL5A2/COL3A1/LUM/SPARC/AEBP1/CTHRC1/NID2/COL6A2/COL10A1/PCOLCE/VCAN/COL1A2/BGN/COL5A1/THBS2/EMILIN1/MGP/ASPN/MXRA5/FN1/SPON1/FBLN2/MFAP5/DPT/FGL2/COL11A1/COMP	34
MF	GO:0008009	chemokine activity	16/346	49/18352	3.43714e-16	9.09124e-14	7.45317e-14	CCL8/CCL2/CCL4/CCL18/C10orf99/CXCL8/CXCL12/CCL5/CCL21/CXCL10/CXCL13/CXCL14/CXCL9/CXCL5/CXCL6/CXCL11	16
MF	GO:0005539	glycosaminoglycan binding	29/346	232/18352	6.90905e-16	1.2183e-13	9.98782e-14	TNFAIP6/GPNMB/CCL8/TLR2/POSTN/CFH/CCDC80/FBN1/SULF1/APOE/SELL/PCOLCE/ADAMTS1/VCAN/BGN/COL5A1/THBS2/RSPO3/FN1/SLIT2/CXCL10/CXCL13/THBS4/COL11A1/COMP/CEL/CXCL6/CXCL11/EPYC	29
MF	GO:0042379	chemokine receptor binding	17/346	70/18352	1.0338e-14	1.3672e-12	1.12086e-12	CCL8/CCL2/CCL4/CCL18/C10orf99/CXCL8/CXCL12/CCL5/CCL21/CXCL10/CXCL13/CXCL14/CXCL9/CXCL5/CXCL6/CXCL11/TFF2	17
MF	GO:0008201	heparin binding	23/346	169/18352	1.20663e-13	1.27661e-11	1.04659e-11	GPNMB/CCL8/POSTN/CFH/CCDC80/FBN1/APOE/SELL/PCOLCE/ADAMTS1/COL5A1/THBS2/RSPO3/FN1/SLIT2/CXCL10/CXCL13/THBS4/COL11A1/COMP/CEL/CXCL6/CXCL11	23
MF	GO:0005518	collagen binding	16/346	70/18352	1.77882e-13	1.56832e-11	1.28574e-11	CTSL/LOX/DDR2/LUM/SPARC/AEBP1/NID2/COL6A2/PCOLCE/SPARCL1/CTSK/ASPN/FN1/MMP9/COMP/MMP12	16
MF	GO:0005125	cytokine activity	25/346	235/18352	2.91315e-12	2.20151e-10	1.80484e-10	CCL8/CCL2/CCL4/CCL18/TNFSF13B/SPP1/IL6/C10orf99/CXCL8/GREM1/INHBA/CXCL12/IL1B/CCL5/CCL21/CXCL10/SCG2/CXCL13/CXCL14/CXCL9/CXCL5/FAM3D/CXCL6/CXCL11/LEFTY1	25
MF	GO:0045236	CXCR chemokine receptor binding	9/346	18/18352	1.13632e-11	7.51395e-10	6.16008e-10	CXCL8/CXCL12/CXCL10/CXCL13/CXCL9/CXCL5/CXCL6/CXCL11/TFF2	9
MF	GO:0005178	integrin binding	19/346	144/18352	2.98058e-11	1.75192e-09	1.43626e-09	ITGAM/GPNMB/ITGB2/TIMP2/FAP/SPP1/FERMT2/SFRP2/FBN1/ITGA5/COL3A1/VCAM1/COL5A1/EMILIN1/CXCL12/IL1B/FN1/THBS4/COMP	19
MF	GO:0001664	G protein-coupled receptor binding	26/346	293/18352	6.49949e-11	3.43823e-09	2.81873e-09	CCL8/CCL2/CCL4/CCL18/CNRIP1/FYN/RNF43/C10orf99/CXCL8/CTHRC1/MARCO/RSPO3/CXCL12/FLNA/CCL5/CCL21/CXCL10/CXCL13/PROK2/CXCL14/C3/CXCL9/CXCL5/CXCL6/CXCL11/TFF2	26
MF	GO:0005126	cytokine receptor binding	24/346	271/18352	3.75625e-10	1.80642e-08	1.48093e-08	CCL8/CCL2/CCL4/CCL18/TNFSF13B/IL6/ITGA5/PXDN/C10orf99/CXCL8/GREM1/CXCL12/IL1B/CCL5/CCL21/CXCL10/CXCL13/CXCL14/CXCL9/CXCL5/CXCL6/CXCL11/TFF2/LEFTY1	24
MF	GO:0043394	proteoglycan binding	10/346	36/18352	8.19854e-10	3.61419e-08	2.96298e-08	CTSL/GPNMB/CFH/TNC/APOE/CTSK/COL5A1/FN1/SLIT2/COMP	10
MF	GO:1901681	sulfur compound binding	23/346	262/18352	1.0471e-09	4.26089e-08	3.49316e-08	GPNMB/CCL8/POSTN/CFH/CCDC80/FBN1/APOE/SELL/PCOLCE/ADAMTS1/COL5A1/THBS2/RSPO3/FN1/SLIT2/CXCL10/CXCL13/THBS4/COL11A1/COMP/CEL/CXCL6/CXCL11	23
MF	GO:0016209	antioxidant activity	13/346	86/18352	7.66052e-09	2.89458e-07	2.37303e-07	ALOX5AP/GPX8/NXN/PXDN/PTGS2/APOE/CLIC2/GPX2/S100A9/IYD/GPX3/FABP1/DUOX2	13
MF	GO:0048018	receptor ligand activity	30/346	487/18352	1.41603e-08	4.99387e-07	4.09407e-07	GPNMB/CCL8/CCL2/CCL4/CCL18/TNFSF13B/SPP1/SFRP2/IL6/FBN1/C10orf99/CXCL8/GREM1/INHBA/CXCL12/IL1B/PDGFC/CCL5/CCL21/CXCL10/SCG2/CXCL13/CXCL14/THBS4/CXCL9/CXCL5/FAM3D/CXCL6/CXCL11/LEFTY1	30
MF	GO:0030546	signaling receptor activator activity	30/346	492/18352	1.78327e-08	5.89593e-07	4.83359e-07	GPNMB/CCL8/CCL2/CCL4/CCL18/TNFSF13B/SPP1/SFRP2/IL6/FBN1/C10orf99/CXCL8/GREM1/INHBA/CXCL12/IL1B/PDGFC/CCL5/CCL21/CXCL10/SCG2/CXCL13/CXCL14/THBS4/CXCL9/CXCL5/FAM3D/CXCL6/CXCL11/LEFTY1	30
MF	GO:0030020	extracellular matrix structural constituent conferring tensile strength	9/346	41/18352	5.58545e-08	1.73806e-06	1.4249e-06	COL15A1/COL6A3/COL5A2/COL3A1/COL6A2/COL10A1/COL1A2/COL5A1/COL11A1	9
MF	GO:0004601	peroxidase activity	9/346	52/18352	4.88692e-07	1.43621e-05	1.17743e-05	ALOX5AP/GPX8/PXDN/PTGS2/CLIC2/GPX2/IYD/GPX3/DUOX2	9
MF	GO:0016684	oxidoreductase activity, acting on peroxide as acceptor	9/346	56/18352	9.4176e-07	2.62206e-05	2.14961e-05	ALOX5AP/GPX8/PXDN/PTGS2/CLIC2/GPX2/IYD/GPX3/DUOX2	9
MF	GO:0035325	Toll-like receptor binding	5/346	12/18352	1.64408e-06	4.18927e-05	3.43444e-05	LY96/TLR1/S100A8/TLR2/S100A9	5
MF	GO:0140375	immune receptor activity	13/346	135/18352	1.68027e-06	4.18927e-05	3.43444e-05	C5AR1/FCGR2B/FCER1G/C3AR1/LILRB2/CXCR4/FCGR1B/CSF2RB/CCR1/FPR3/IL10RA/HLA-DRA/HLA-DPA1	13
MF	GO:0061134	peptidase regulator activity	17/346	229/18352	1.74223e-06	4.18927e-05	3.43444e-05	CD109/SPOCK1/TIMP2/SERPING1/SFRP2/SERPINE1/CAV1/COL6A3/PCOLCE/SERPINF1/FN1/BST2/SERPINB2/RARRES1/DPEP1/C3/SPINK1	17
MF	GO:0038187	pattern recognition receptor activity	6/346	23/18352	3.31082e-06	7.61488e-05	6.24282e-05	CD14/LY96/COLEC12/TLR2/TLR8/MARCO	6
MF	GO:0050840	extracellular matrix binding	8/346	57/18352	1.08776e-05	0.00023976	0.00019656	LGALS1/SPP1/SPARC/SPARCL1/BGN/SLIT2/FBLN2/COL11A1	8
MF	GO:0001540	amyloid-beta binding	9/346	77/18352	1.4168e-05	0.000299795	0.000245778	ITGAM/FCGR2B/LILRB2/TLR2/ITGB2/APOE/C1QA/CRYAB/MARCO	9
MF	GO:0061135	endopeptidase regulator activity	14/346	192/18352	1.75285e-05	0.000356637	0.000292378	CD109/SPOCK1/TIMP2/SERPING1/SFRP2/SERPINE1/COL6A3/SERPINF1/BST2/SERPINB2/RARRES1/DPEP1/C3/SPINK1	14
MF	GO:0048020	CCR chemokine receptor binding	7/346	47/18352	2.62041e-05	0.000513406	0.0004209	CCL8/CCL2/CCL4/CCL18/CCL5/CCL21/CXCL13	7
MF	GO:0004602	glutathione peroxidase activity	5/346	21/18352	3.67287e-05	0.000673186	0.000551891	ALOX5AP/GPX8/CLIC2/GPX2/GPX3	5
MF	GO:0019864	IgG binding	4/346	11/18352	3.69043e-05	0.000673186	0.000551891	FCGR2B/FCER1G/FCGR1B/FCGR3B	4
MF	GO:0004857	enzyme inhibitor activity	20/346	383/18352	4.29847e-05	0.000757963	0.000621392	TRIB2/CD109/SPOCK1/TIMP2/ANXA1/SERPING1/SERPINE1/COL6A3/PLN/SERPINF1/PPP1R14D/SLIT2/BST2/SERPINB2/PPP1R14C/RARRES1/PRKAR2B/DPEP1/C3/SPINK1	20
MF	GO:0004866	endopeptidase inhibitor activity	13/346	183/18352	4.57904e-05	0.000781391	0.000640599	CD109/SPOCK1/TIMP2/SERPING1/SERPINE1/COL6A3/SERPINF1/BST2/SERPINB2/RARRES1/DPEP1/C3/SPINK1	13
MF	GO:0030414	peptidase inhibitor activity	13/346	189/18352	6.38549e-05	0.0010556	0.000865402	CD109/SPOCK1/TIMP2/SERPING1/SERPINE1/COL6A3/SERPINF1/BST2/SERPINB2/RARRES1/DPEP1/C3/SPINK1	13
MF	GO:0042277	peptide binding	17/346	308/18352	8.21176e-05	0.00131637	0.00107919	ITGAM/FCGR2B/CD14/LILRB2/TLR1/TLR2/ITGB2/APOE/RAMP1/HLA-DRA/HLA-DPA1/C1QA/CRYAB/INHBA/GUCY2C/MARCO/CRIP1	17
MF	GO:0008191	metalloendopeptidase inhibitor activity	4/346	16/18352	0.00018888	0.00285479	0.00234041	SPOCK1/TIMP2/BST2/RARRES1	4
MF	GO:0016641	oxidoreductase activity, acting on the CH-NH2 group of donors, oxygen as acceptor	4/346	16/18352	0.00018888	0.00285479	0.00234041	LOX/VCAM1/LOXL1/AOC3	4
MF	GO:0033218	amide binding	18/346	381/18352	0.000353163	0.00518954	0.00425448	ITGAM/FCGR2B/CD14/LILRB2/TLR1/TLR2/ITGB2/APOE/RAMP1/HLA-DRA/HLA-DPA1/C1QA/CRYAB/INHBA/GUCY2C/MARCO/PLA2G4A/CRIP1	18
MF	GO:0038024	cargo receptor activity	7/346	73/18352	0.000446691	0.00638648	0.00523576	ITGAM/CD163/MRC1/COLEC12/ITGB2/OLR1/MARCO	7
MF	GO:0016638	oxidoreductase activity, acting on the CH-NH2 group of donors	4/346	20/18352	0.000473721	0.00659469	0.00540645	LOX/VCAM1/LOXL1/AOC3	4
MF	GO:0004867	serine-type endopeptidase inhibitor activity	8/346	98/18352	0.000530883	0.00720095	0.00590348	CD109/SPOCK1/SERPING1/SERPINE1/COL6A3/SERPINF1/SERPINB2/SPINK1	8
MF	GO:0001848	complement binding	4/346	21/18352	0.000576542	0.00762477	0.00625093	ITGAM/C5AR1/ITGB2/VSIG4	4
MF	GO:0030021	extracellular matrix structural constituent conferring compression resistance	4/346	22/18352	0.000694263	0.00895768	0.00734368	LUM/VCAN/BGN/ASPN	4
MF	GO:0071723	lipopeptide binding	3/346	10/18352	0.000722522	0.00910033	0.00746063	CD14/TLR1/TLR2	3
MF	GO:0008237	metallopeptidase activity	11/346	189/18352	0.000948508	0.0112657	0.00923585	ADAM12/AEBP1/ADAMTS1/MMP9/ACE2/MEP1A/DPEP1/MMP1/MMP12/CPA3/MMP3	11
MF	GO:0019865	immunoglobulin binding	4/346	24/18352	0.000978987	0.0112657	0.00923585	FCGR2B/FCER1G/FCGR1B/FCGR3B	4
MF	GO:0048407	platelet-derived growth factor binding	3/346	11/18352	0.000979628	0.0112657	0.00923585	COL3A1/COL1A2/COL5A1	3
MF	GO:0097493	structural molecule activity conferring elasticity	3/346	11/18352	0.000979628	0.0112657	0.00923585	FBN1/EMILIN1/FBLN2	3
MF	GO:0023023	MHC protein complex binding	4/346	25/18352	0.00114829	0.0129244	0.0105957	LILRB2/HLA-DRA/HLA-DMB/HLA-DMA	4
MF	GO:0004875	complement receptor activity	3/346	12/18352	0.00128799	0.0141948	0.0116371	C5AR1/C3AR1/FPR3	3
MF	GO:0004252	serine-type endopeptidase activity	10/346	169/18352	0.00141253	0.0152496	0.0125019	FAP/C1R/PLAU/C1S/HTRA1/MMP9/GZMK/GZMA/MMP1/MMP3	10
MF	GO:0001968	fibronectin binding	4/346	27/18352	0.00154654	0.0163624	0.0134142	CTSL/CCDC80/SFRP2/CTSK	4
MF	GO:0016175	superoxide-generating NAD(P)H oxidase activity	3/346	13/18352	0.00165111	0.0171262	0.0140404	NCF2/NOX1/DUOX2	3
MF	GO:0030246	carbohydrate binding	13/346	267/18352	0.00174612	0.0177634	0.0145628	MRC1/CLEC2B/COLEC12/SLC2A3/CLEC5A/CLEC4A/LGALS1/OLR1/CD69/SELL/HLA-DRA/VCAN/SELE	13
MF	GO:0004175	endopeptidase activity	18/346	440/18352	0.00183174	0.0182829	0.0149886	CTSL/FAP/ADAM12/C1R/ADAMTS1/PLAU/C1S/HTRA1/CTSK/MMP9/ACE2/GZMK/MEP1A/GZMA/MMP1/MMP12/MMP3/CTSE	18
MF	GO:0015026	coreceptor activity	5/346	48/18352	0.00203839	0.0199686	0.0163707	CD86/LY96/CXCR4/GPC6/RAMP1	5
MF	GO:0017147	Wnt-protein binding	4/346	30/18352	0.00231009	0.0222188	0.0182154	SFRP2/CTHRC1/SFRP4/APCDD1	4
MF	GO:0001846	opsonin binding	3/346	15/18352	0.00255433	0.0232972	0.0190995	ITGAM/ITGB2/VSIG4	3
MF	GO:0036041	long-chain fatty acid binding	3/346	15/18352	0.00255433	0.0232972	0.0190995	ALOX5AP/S100A8/S100A9	3
MF	GO:0070492	oligosaccharide binding	3/346	15/18352	0.00255433	0.0232972	0.0190995	LGALS1/SELL/SELE	3
MF	GO:0001618	virus receptor activity	6/346	74/18352	0.00271436	0.0239316	0.0196196	CD86/MRC1/CXCR4/CLEC5A/ITGA5/ACE2	6
MF	GO:0140272	exogenous protein binding	6/346	74/18352	0.00271436	0.0239316	0.0196196	CD86/MRC1/CXCR4/CLEC5A/ITGA5/ACE2	6
MF	GO:0008236	serine-type peptidase activity	10/346	187/18352	0.00296918	0.0257491	0.0211096	FAP/C1R/PLAU/C1S/HTRA1/MMP9/GZMK/GZMA/MMP1/MMP3	10
MF	GO:0023026	MHC class II protein complex binding	3/346	16/18352	0.0031002	0.0260319	0.0213414	HLA-DRA/HLA-DMB/HLA-DMA	3
MF	GO:0043395	heparan sulfate proteoglycan binding	3/346	16/18352	0.0031002	0.0260319	0.0213414	CFH/APOE/COMP	3
MF	GO:0016298	lipase activity	8/346	130/18352	0.00326565	0.0269926	0.022129	CCR1/PLA2G7/CCL5/PLCB4/PLA2G4A/CEL/PNLIPRP2/PLA2G2A	8
MF	GO:0017171	serine hydrolase activity	10/346	191/18352	0.00345406	0.0281107	0.0230457	FAP/C1R/PLAU/C1S/HTRA1/MMP9/GZMK/GZMA/MMP1/MMP3	10
MF	GO:0008144	drug binding	7/346	104/18352	0.00354966	0.0284511	0.0233247	CXCR4/TLR8/NR1I2/FSCN1/MT2A/HTR2B/FABP1	7
MF	GO:0004620	phospholipase activity	7/346	105/18352	0.00374323	0.0295548	0.0242296	CCR1/PLA2G7/CCL5/PLCB4/PLA2G4A/PNLIPRP2/PLA2G2A	7
MF	GO:0019838	growth factor binding	8/346	136/18352	0.00429615	0.0334215	0.0273996	CD109/IL10RA/PXDN/COL3A1/HTRA1/COL1A2/COL5A1/CXCL13	8
MF	GO:0004222	metalloendopeptidase activity	7/346	108/18352	0.00437227	0.0335207	0.0274809	ADAM12/ADAMTS1/MMP9/MEP1A/MMP1/MMP12/MMP3	7
MF	GO:0002020	protease binding	8/346	137/18352	0.00448979	0.03393	0.0278164	TIMP2/FAP/SERPINE1/COL3A1/SELL/COL1A2/FN1/COMP	8
MF	GO:0042056	chemoattractant activity	4/346	37/18352	0.00502097	0.0374098	0.0306692	GPNMB/CCL5/CXCL10/SCG2	4
MF	GO:0050664	oxidoreductase activity, acting on NAD(P)H, oxygen as acceptor	3/346	19/18352	0.00514482	0.0378001	0.0309893	NCF2/NOX1/DUOX2	3
MF	GO:0005504	fatty acid binding	4/346	39/18352	0.00607174	0.0439993	0.0360715	ALOX5AP/S100A8/S100A9/FABP1	4
MF	GO:0016504	peptidase activator activity	4/346	40/18352	0.00664797	0.047524	0.0389611	SFRP2/CAV1/PCOLCE/FN1	4
